# Supplementary material for: PC3 prostate tumor-initiating cells with molecular profile FAM65Bhigh/MFI2low/LEF1low increase tumor angiogenesis
Source: Mol Cancer. 2010 Dec 29;9:319. doi: 10.1186/1476-4598-9-319 (PMC3024252; doi:10.1186/1476-4598-9-319)
Supplement: Additional file 6 — Listing of genes up regulated or down regulated in PC3 holoclones compared to parental PC3 cells. [file 1476-4598-9-319-S6.XLS]

## Sheet: Additional file 6
Additional file 6 - Listing of 126 genes that show significant altered expression in PC3 cell-derived holoclones compared to parental PC3 cells using criteria described in Materials and Methods. 125 of the 126 genes shown probes between 3 combined arrays and agreement score > 3 out of 4 individual arrays based on criteria: p<0.005. 58 of the 125 probes met the criteria in all 4 individual holoclo…
								Combined array data based on all four holoclone vs. parental PC3 cell arrays (Rosetta Resolver analysis)								Array 1						Array 2						Array 3						Array 4
Agilent Microarray Probe (Reporter) Name	Microarray Probe sequence	Microarray Probe Chromosomal Coordinates (hg19)	Gene Symbol	Accesstion Number	Gene Name	Gene Ontology (GO) terms		Holoclone/PC3 cell Ratio	Fold Change	p-value	Microarray probe Intensity 2 (Holoclone)	Microarray probe Intensity1 (PC3 cell)		Array Agreement core at p<0.005 (number of arrays out of 4)		Holo-2H10/PC3 ratio	Fold Change	p-value	Microarray probe Intensity 2 (Holo-2H10)	Microarray probe Intensity 1 (Parental PC3)		Holo-2G7/PC3 ratio	Fold Change	p-value	Microarray probe Intensity 2 (Holo-2G7)	Microarray probe Intensity 1 (Parental PC3)		Holo-1A8/PC3 ratio	Fold Change	p-value	Microarray probe Intensity 2 (Holo-1A8)	Microarray probe Intensity 1 (Parental PC3)		Holo-5A2/PC3 ratio	Fold Change	p-value	Microarray probe Intensity 2 (Holo-5A2)	Microarray probe Intensity 1 (Parental PC3)
A_23_P204847	ACGCCCTCTATCATGGTGAAAAGCTCCATCAATGAGGTATCTTCTTTAGTGGTGGTATGT	chr13:46700337-46700396	LCP1	NM_002298	Lymphocyte cytosolic protein 1 (L-plastin)	molecular function|actin binding|NAS|GO:0003779|GOA|2252891//molecular function|actin filament binding|IEA|GO:0051015|GOA|na//molecular function|calcium ion binding|NAS|GO:0005509|GOA|2378651//molecular function|identical protein binding|IEA|GO:0042802|GOA|na//molecular function|protein binding|IPI|GO:0005515|GOA|16115810//biological process|T cell activation during immune response|IDA|GO:0002286…		0.0575	-17.3777	0	131.676	2285.23		4		0.0628	-15.9324	8.5689e-21	149.683	2384.8		0.0543381	-18.4033	3.6773e-21	128.508	2364.97		0.091	-10.9913	1.4053e-19	209.933	2307.44		0.0554807	-18.0243	4.091e-21	116.837	2105.91				0
A_23_P401055	TGGCCATGCAGGTTGACACCGTTGGTAATTTATAATAGCTTTTGTTCGATCCCAACTTTC	chr3:181431877-181431936	SOX2	NM_003106	SRY (sex determining region Y)-box 2	molecular function|DNA binding|IDA|GO:0003677|GOA|ARRAY(0x2819394)//molecular function|DNA binding|NAS|GO:0003677|GOA|7849401//molecular function|chromatin binding|IEA|GO:0003682|GOA|na//molecular function|miRNA binding|IDA|GO:0035198|GOA|18710938//molecular function|promoter binding|IDA|GO:0010843|GOA|18407919//molecular function|protein binding|IPI|GO:0005515|GOA|18456656//molecular function|tr…		0.0641	-15.6047	9.3499e-13	11.0586	174.722		4		0.0945	-10.5846	1.6325e-18	16.4562	174.182		0.0143672	-69.6028	3.7022e-22	2.6942	187.524		0.3618	-2.7637	3.5109e-09	57.9969	160.286		0.0323004	-30.9594	6.8794e-22	5.6611	175.263
A_32_P131640	TACTGTGGAGTCCTGTGGGGATACTGCAAACTCTATTGCCAAAGGGATGCTTTATACACA	chrX:142716156-142716215	SLITRK4	NM_173078	SLIT and NTRK-like family, member 4	molecular function|protein binding|IEA|GO:0005515|GOA|na//biological process|axonogenesis|IEA|GO:0007409|GOA|na//cellular component|integral to membrane|IEA|GO:0016021|GOA|na//cellular component|membrane|IEA|GO:0016020|GOA|na		0.1035	-9.6598	5.0656e-26	2.9205	26.2529		4		0.1458	-6.8584	0.0008	3.0555	20.9558		0.107051	-9.3413	4.3441e-07	3.2731	30.5745		0.3147	-3.1772	0.0006	7.0336	22.3467		0.0893543	-11.1914	3.7891e-12	2.433	27.2283
A_32_P112263	TGTGCCGAACAGATGAAAAAATGCATTGTCAACGGAATCTTTTATGTTTGTTTGTCTTCC	chr6:71109004-71109063	ENST00000418403	ENST00000418403	0	0		0.1693	-5.9063	0	16.2286	96.1116		4		0.0767	-13.0457	2.2824e-17	7.5008	97.8526		0.192215	-5.2025	1.1675e-13	18.5094	96.2949		0.1368	-7.3093	4.1633e-16	13.1399	96.0429		0.177469	-5.6348	1.9085e-15	17.0366	95.9971
A_24_P344516	ATAGCAAACCATCAAGCACAATTGATGTTAGATTCAAATCAGCATTGAGTTCAGTTTGAG	chr19:53472116-53472175	ZNF702P	NR_003578	zinc finger protein 702 (pseudogene)	molecular function|DNA binding|IEA|GO:0003677|GOA|na//molecular function|metal ion binding|IEA|GO:0046872|GOA|na//molecular function|zinc ion binding|IEA|GO:0008270|GOA|na//biological process|regulation of transcription|IEA|GO:0045449|GOA|na//cellular component|intracellular|IEA|GO:0005622|GOA|na//cellular component|nucleus|IEA|GO:0005634|GOA|na		0.1837	-5.443	0	15.4525	84.4767		4		0.174	-5.7483	5.4255e-13	14.5309	83.5279		0.2856	-3.5014	2.715e-10	25.5034	89.2981		0.1091	-9.1685	1.6903e-16	9.3177	85.4297		0.191677	-5.2171	1.07e-14	16.3741	85.4254
A_23_P36745	AAGCTATTGTTTACAATTATATCACCATTAAGGCAACTGCTACACCCTGCTTTGTATTCT	chr12:112247691-112247750	ALDH2	NM_000690	Aldehyde dehydrogenase 2 family (mitochondrial)	molecular function|aldehyde dehydrogenase (NAD) activity|IEA|GO:0004029|GOA|na//molecular function|aldehyde dehydrogenase [NAD(P)+] activity|TAS|GO:0004030|GOA|8903321//molecular function|electron carrier activity|TAS|GO:0009055|GOA|8903321//molecular function|identical protein binding|IEA|GO:0042802|GOA|na//molecular function|oxidoreductase activity|IEA|GO:0016491|GOA|na//biological process|alco…		0.1952	-5.1227	4.6434e-24	221.956	1152.87		4		0.1631	-6.1316	1.5491e-16	198.983	1220.09		0.113246	-8.8303	1.3175e-18	132.527	1170.25		0.3276	-3.0529	1.6925e-10	383.918	1172.07		0.225606	-4.4325	4.2768e-14	244.929	1085.65
A_24_P924484	GCTAATGAAACATGTTGGTTGGTTTCTAAAATAAAGCCAAACAAGCCAGCACATGCCGAG	chr3:196728630-196728689	MFI2	NM_005929	Antigen p97 (melanoma associated) identified by monoclonal antibodies 133.2 and 96.5	molecular function|ferric iron binding|IEA|GO:0008199|GOA|na//molecular function|iron ion binding|TAS|GO:0005506|GOA|2419904//molecular function|metal ion binding|IEA|GO:0046872|GOA|na//molecular function|protein binding|IPI|GO:0005515|GOA|19815549//biological process|cellular iron ion homeostasis|IEA|GO:0006879|GOA|na//biological process|ion transport|IEA|GO:0006811|GOA|na//biological process|ir…		0.2186	-4.5736	2.3868e-18	202.808	958.131		4		0.1443	-6.9292	2.6845e-17	149.449	1035.56		0.13994	-7.1459	1.7771e-17	129.005	921.858		0.225	-4.445	4.1557e-14	224.892	999.647		0.27894	-3.585	3.84e-12	234.084	839.183
A_24_P293530	CACAGTGTGTCAGCTAGATCTGTTTCTATATAACTTTGGGAGATTTTCAGATCTTTTCTG	chr1:47516002-47516061	CYP4X1	NM_178033	Cytochrome P450, family 4, subfamily X, polypeptide 1	molecular function|aromatase activity|IEA|GO:0070330|GOA|na//molecular function|electron carrier activity|IEA|GO:0009055|GOA|na//molecular function|heme binding|IEA|GO:0020037|GOA|na//molecular function|metal ion binding|IEA|GO:0046872|GOA|na//molecular function|monooxygenase activity|IEA|GO:0004497|GOA|na//biological process|oxidation reduction|IEA|GO:0055114|GOA|na//cellular component|endoplasm…		0.2287	-4.3731	6.266e-05	9.3322	49.3401		4		0.0771	-12.9684	3.713e-10	3.3967	44.0494		0.141161	-7.0841	7.7697e-12	8.077	57.2184		0.0447	-22.3907	4.0068e-14	2.0913	46.8263		0.353419	-2.8295	2.8735e-08	16.523	46.7525
A_24_P105191	TCCCATGATTTCAACTGTAAACATCTGTCCATTGGTGTAGCTTTACAAACCATTCACTGA	chrX:131760088-131760147	HS6ST2	NM_147175	Heparan sulfate 6-O-sulfotransferase 2	molecular function|sulfotransferase activity|IEA|GO:0008146|GOA|na//molecular function|transferase activity|IEA|GO:0016740|GOA|na//biological process|carbohydrate biosynthetic process|IEA|GO:0016051|GOA|na//cellular component|integral to membrane|IEA|GO:0016021|GOA|na//cellular component|membrane|IEA|GO:0016020|GOA|na		0.2384	-4.1945	3.0301e-16	25.4492	108.72		4		0.192	-5.2083	8.6462e-14	21.8622	113.865		0.0243888	-41.0024	1.9328e-20	2.7672	113.463		0.2803	-3.5671	3.0188e-11	29.0361	103.574		0.0141854	-70.4948	2.9606e-22	1.5415	108.667
A_32_P162709	GACTTCACTGCCAAGAAAAGTTACAGAGGCCTGCTGTACCTGGAAATCAAGTTTGAGCTT	chr7:8302364-8302423	ENST00000458624	CR624517	Transcribed locus, moderately similar to XP_001085179.1 PREDICTED: hypothetical protein [Macaca mulatta]	0		0.2395	-4.1747	3.3064e-10	8.3963	32.6746		4		0.3374	-2.9635	0.0002	11.1035	32.9049		0.0932575	-10.723	2.2577e-08	3.1493	33.7696		0.2885	-3.4664	4.1932e-06	9.1352	31.666		0.147973	-6.758	1.9071e-12	4.9501	33.4527
A_24_P208567	GGGAGCCTTCTTGATGATCTCAAAAATAATAGCTATTCAAGAAAATCACCAAGTGACTGT	chr2:103014718-103014777	IL18R1	NM_003855	Interleukin 18 receptor 1	molecular function|interleukin-1 receptor activity|IEA|GO:0004908|GOA|na//molecular function|receptor activity|TAS|GO:0004872|GOA|9325300//molecular function|transmembrane receptor activity|IEA|GO:0004888|GOA|na//biological process|immune response|TAS|GO:0006955|GOA|9325300//biological process|innate immune response|IEA|GO:0045087|GOA|na//biological process|signal transduction|IEA|GO:0007165|GOA|…		0.2715	-3.6834	0.0008	50.3182	204.709		4		0.0608	-16.4592	4.5414e-20	12.5735	206.951		0.0302285	-33.0814	1.6105e-21	6.3046	208.566		0.2445	-4.09	4.0425e-13	51.4056	210.249		0.441657	-2.2642	3.6796e-07	86.9753	196.929
A_23_P119943	GGAGGGGGAAGAGAAATTTTTATTTTTGAACCCCTGTGTCCCTTTTGCATAAGATTAAAG	chr2:217529086-217529145	IGFBP2	NM_000597	Insulin-like growth factor binding protein 2, 36kDa	molecular function|insulin-like growth factor I binding|IDA|GO:0031994|GOA|19081843//molecular function|insulin-like growth factor II binding|ISS|GO:0031995|GOA|na//molecular function|protein binding|IPI|GO:0005515|GOA|19095771//biological process|aging|IEA|GO:0007568|GOA|na//biological process|cellular response to hormone stimulus|IEA|GO:0032870|GOA|na//biological process|female pregnancy|IEA|GO…		0.3096	-3.2295	4.0177e-18	17.1663	55.0739		4		0.2614	-3.8257	4.6926e-07	12.8745	49.2541		0.36203	-2.7622	1.1616e-06	21.8118	60.2494		0.3837	-2.6062	1.189e-06	21.4202	55.8251		0.228472	-4.3769	4.1173e-12	12.5585	54.967
A_23_P29680	GGCAATAACTCATAATCTGATTTGGAGGTTTGCCCTTTACAGGGGCAGATTTTCTGCTCA	chr3:49895755-49895814	CAMKV	NM_024046	CaM kinase-like vesicle-associated	molecular function|ATP binding|IEA|GO:0005524|GOA|na//molecular function|calmodulin binding|IEA|GO:0005516|GOA|na//molecular function|protein serine/threonine kinase activity|IEA|GO:0004674|GOA|na//biological process|protein amino acid phosphorylation|IEA|GO:0006468|GOA|na//cellular component|cytoplasmic vesicle|IEA|GO:0031410|GOA|na//cellular component|cytoplasmic vesicle membrane|IEA|GO:0030659…		0.3133	-3.1917	3.6959e-34	11.5192	36.1358		4		0.3566	-2.8044	3.3228e-05	14.4343	40.4797		0.134628	-7.4279	3.8847e-08	4.5775	34.0015		0.2942	-3.3991	6.0141e-07	10.7505	36.542		0.298632	-3.3486	1.6308e-08	9.3727	31.3857
A_24_P20630	GCCCAAAACTGTCATCCTAACGTTTGTCATTCCAGTTTGAGTTAATGTGCTGAGCATTTT	chr4:108968746-108968805	LEF1	NM_016269	Lymphoid enhancer-binding factor 1	molecular function|DNA bending activity|ISS|GO:0008301|GOA|na//molecular function|DNA binding|ISS|GO:0003677|GOA|na//molecular function|DNA regulatory region binding|IDA|GO:0044212|GOA|16344550//molecular function|RNA polymerase II transcription factor activity, enhancer binding|IEA|GO:0003705|GOA|na//molecular function|beta-catenin binding|IPI|GO:0008013|GOA|10825188//molecular function|beta-cat…		0.3163	-3.1611	0.0002	227.381	745.775		4		0.1592	-6.2823	1.1228e-16	123.505	775.901		0.0361787	-27.6406	6.557e-22	28.9082	799.039		0.5293	-1.8892	3.2287e-05	389.1	735.101		0.233421	-4.2841	8.4888e-14	169.538	726.323
A_23_P107283	ATTAAACTCTAGGGGGACTTTCTTAAAAATAACTAGAGGGACCTATTTTCCTCTTTTTTA	chr17:46620127-46620186	HOXB2	NM_002145	Homeobox B2	molecular function|sequence-specific DNA binding|IEA|GO:0043565|GOA|na//molecular function|transcription factor activity|IEA|GO:0003700|GOA|na//biological process|anterior/posterior pattern formation|IEA|GO:0009952|GOA|na//biological process|blood circulation|TAS|GO:0008015|GOA|7876223//biological process|dorsal/ventral pattern formation|IEA|GO:0009953|GOA|na//biological process|embryonic skeleta…		0.3408	-2.9343	4.9982e-20	11.9467	34.0679		4		0.0952	-10.5068	7.4263e-07	3.2785	34.4468		0.39968	-2.502	0.0005	14.2373	35.622		0.3501	-2.8567	4.4743e-05	11.8305	33.7963		0.298071	-3.3549	4.9371e-08	9.7723	32.7852
A_23_P91390	ACAGGGTCTGCAAGGTCTTTGGTTCAGCTAAGCTAGGAATGAAATCCTGCTTCAGTGTAT	chr20:23026807-23026866	THBD	NM_000361	Thrombomodulin	molecular function|calcium ion binding|IEA|GO:0005509|GOA|na//molecular function|protein binding|IPI|GO:0005515|GOA|14691232//molecular function|receptor activity|TAS|GO:0004872|GOA|2822087//molecular function|transmembrane receptor activity|IEA|GO:0004888|GOA|na//biological process|blood coagulation|IEA|GO:0007596|GOA|na//biological process|embryonic development|IEA|GO:0009790|GOA|na//biological…		0.3456	-2.8935	7.7671e-07	153.729	458.845		4		0.2429	-4.1175	2.44e-13	116.974	481.644		0.195572	-5.1132	3.7876e-15	91.5102	467.91		0.3788	-2.6397	6.9803e-09	170.909	451.143		0.541829	-1.8456	5.7182e-05	235.524	434.683
A_32_P63113	AGAAAAAGAACAGAAGTCTGGGGTCCCACACATACTATGTTTCCAGATGACTGTATTTTT	chr2:169958347-169958406	0	0	0	0		0.3559	-2.8095	2.106e-11	15.7286	44.6086		4		0.2891	-3.4587	2.2098e-06	13.3894	46.3104		0.469241	-2.1311	0.0007	19.3356	41.2052		0.3123	-3.2024	2.4529e-07	14.4609	46.3101		0.592382	-1.6881	0.0015	25.2291	42.5895
A_23_P314811	GAGCTTCTATCTTGCTGAAATATTGCTTCATATTTATAGCCTGTGGTAGTGCACATGGTT	chr4:48490973-48491032	SLC10A4	NM_152679	Solute carrier family 10 (sodium/bile acid cotransporter family), member 4	molecular function|bile acid:sodium symporter activity|IEA|GO:0008508|GOA|na//molecular function|symporter activity|IEA|GO:0015293|GOA|na//biological process|ion transport|IEA|GO:0006811|GOA|na//biological process|sodium ion transport|IEA|GO:0006814|GOA|na//cellular component|integral to membrane|IEA|GO:0016021|GOA|na//cellular component|membrane|IEA|GO:0016020|GOA|na		0.3914	-2.555	1.3535e-11	129.503	333.276		4		0.3544	-2.8218	1.5471e-09	121.112	341.758		0.198795	-5.0303	5.7485e-15	69.3948	349.073		0.312	-3.2049	6.3024e-11	104.312	334.306		0.503728	-1.9852	9.6499e-06	163.085	323.764
A_23_P70297	CCTTGTTTGTGGAGTCAAGTGTTGATATACTTGAGGCATGTTATGTGTCTTCTAATTAAT	chr6:90343406-90343465	LYRM2	NR_028495	LYR motif containing 2	0		0.3934	-2.5418	4.9799e-07	47.924	121.547		4		0.4385	-2.2803	9.8303e-07	55.8059	127.254		0.120044	-8.3303	8.2456e-17	15.1391	126.113		0.4975	-2.0101	1.2993e-05	60.2357	121.078		0.238419	-4.1943	2.8834e-13	27.7305	116.309
A_23_P118854	GTACTTTTAGTTCTATTCCAGTGTTTCAGAATCTCCAAAAATGTAACTGGGTTCCCTGCA	chr17:39576832-39576891	KRT37	NM_003770	Keratin 37	molecular function|structural molecule activity|IEA|GO:0005198|GOA|na//cellular component|intermediate filament|IEA|GO:0005882|GOA|na		0.3961	-2.5247	0.0001	25.2749	66.0456		4		0.4384	-2.2812	2.5358e-05	30.3586	69.2534		0.142984	-6.9938	1.339e-12	10.3162	72.1496		0.1898	-5.2697	1.7235e-11	11.961	63.0314		0.508802	-1.9654	3.4253e-05	33.505	65.8519
A_23_P312565	CTAAAGTCTGTAGTTAAGTTGCTGCTACTTTTGAGTCAATAACATCAAGACCAGTGTTGG	chr9:95600539-95600598	ANKRD19	NR_026868	ankyrin repeat domain 19 pseudogene	0		0.4083	-2.4494	6.6829e-13	9.3049	23.3898		4		0.3345	-2.9896	0.0018	7.448	22.2663		0.289151	-3.4584	3.3105e-06	9.4533	32.6927		0.4393	-2.2764	0.0023	9.1897	20.9197		0.41792	-2.3928	7.3875e-06	11.277	26.9832
A_32_P207903	GGATTTTGCATCTAACTGATAGTCTCCAAATTGTAATGACAGTATATAGATAGCTTGGTG	chr1:144934424-144934483	0	0	0	0		0.4203	-2.379	3.7278e-24	135.557	323.011		4		0.433	-2.3094	2.4469e-07	141.052	325.742		0.359492	-2.7817	2.1338e-09	116.731	324.715		0.4674	-2.1397	1.5652e-06	148.889	318.575		0.386802	-2.5853	1.1626e-08	107.87	278.877
A_23_P256487	AGAGTTTCCTTTCCCTCTTGGCCATATTCTGGTGTCAATGACAAGGAGTACCTTGGCTTT	chr9:5470098-5470157	CD274	NM_014143	CD274 molecule	molecular function|protein binding|IEA|GO:0005515|GOA|na//molecular function|receptor activity|IEA|GO:0004872|GOA|na//biological process|cell proliferation|TAS|GO:0008283|GOA|10581077//biological process|cell surface receptor linked signaling pathway|TAS|GO:0007166|GOA|10581077//biological process|immune response|TAS|GO:0006955|GOA|10581077//biological process|negative regulation of T cell prolif…		0.4228	-2.3652	0	107.294	253.746		4		0.3986	-2.5086	4.0425e-08	98.2446	246.456		0.199529	-5.0118	8.3885e-15	58.6181	293.782		0.4501	-2.222	6.7673e-07	114.372	254.129		0.419199	-2.3855	9.4052e-08	109.265	260.652
A_23_P20316	AGACAGCAAGAATTGAGCTAATAATATGTTTTAACTCTTAACACCAGCAAGAAGTCAGTC	chr8:86360865-86360924	CA3	NM_005181	Carbonic anhydrase III, muscle specific	molecular function|carbonate dehydratase activity|IEA|GO:0004089|GOA|na//molecular function|lyase activity|IEA|GO:0016829|GOA|na//molecular function|metal ion binding|IEA|GO:0046872|GOA|na//molecular function|nickel ion binding|IEA|GO:0016151|GOA|na//molecular function|zinc ion binding|IEA|GO:0008270|GOA|na//biological process|one-carbon metabolic process|IEA|GO:0006730|GOA|na//biological process…		0.4243	-2.3571	1.2286e-09	28.0649	67.7739		4		0.3059	-3.2687	4.0227e-09	23.2015	75.8379		0.208394	-4.7986	1.6895e-11	13.2104	63.3914		0.5266	-1.8988	0.0001	34.6459	65.7858		0.42704	-2.3417	4.1418e-07	26.3472	61.6981
A_32_P219660	GTTGAAATACCTGCAAAGTAGCAAGAAGCTACATCTCTCAACCTTGGGCAATGAAAATAA	chrX:140678815-140678874	SPANXE-family	NM_145665	SPANX family	cellular component|cytoplasm|IEA|GO:0005737|GOA|na//cellular component|nucleus|IEA|GO:0005634|GOA|na		0.4318	-2.3158	1.7776e-05	85.0434	204.443		4		0.2955	-3.3838	3.2122e-11	65.7068	222.338		0.190592	-5.2468	6.2626e-15	37.1481	194.908		0.3716	-2.6914	5.619e-09	79.5571	214.116		0.621157	-1.6099	0.0014	109.866	176.875
A_24_P410408	GAACATGGACTGCATCGTTGCCGAGATCAAGGCACAGTATGATGACATTGCCACCCGTAG	chr12:52710677-52710736	KRT83	NM_002282	Keratin 83	molecular function|structural molecule activity|IEA|GO:0005198|GOA|na//biological process|epidermis development|TAS|GO:0008544|GOA|9084137//cellular component|keratin filament|IEA|GO:0045095|GOA|na		0.4323	-2.313	7.1124e-32	603.357	1396.47		4		0.4688	-2.1333	1.5226e-06	646.145	1378.41		0.120349	-8.3092	2.5288e-18	182.708	1518.15		0.385	-2.5972	9.5961e-09	537.719	1396.59		0.442733	-2.2587	3.4836e-07	626.208	1414.42
A_23_P27013	TTCTTTGGGGGTGATTGTCTCGCTTGTTTTCAGTTGTCGATTATATGGGAGGGTTCTGGG	chr17:46698615-46698674	HOXB9	NM_024017	Homeobox B9	molecular function|protein binding|IPI|GO:0005515|GOA|ARRAY(0x13e0414)//molecular function|sequence-specific DNA binding|IEA|GO:0043565|GOA|na//molecular function|transcription activator activity|IEA|GO:0016563|GOA|na//molecular function|transcription factor activity|NAS|GO:0003700|GOA|na//biological process|anterior/posterior pattern formation|IEA|GO:0009952|GOA|na//biological process|embryonic …		0.4343	-2.3027	0	46.0492	106.131		4		0.3301	-3.0297	1.8829e-08	28.6968	86.9423		0.438135	-2.2824	1.415e-06	47.2012	107.733		0.4106	-2.4356	2.1275e-07	43.2677	105.384		0.452899	-2.208	9.8773e-07	47.6786	105.275
A_24_P857624	TAAAGCAAAACAATGGAAAATCTGAGTTCACTCGTGAGAGAGGTACGTATGTGAGCTCTG	chr17:76103646-76103705	TNRC6C	NM_018996	Trinucleotide repeat containing 6C	molecular function|RNA binding|IEA|GO:0003723|GOA|na//molecular function|nucleotide binding|IEA|GO:0000166|GOA|na//biological process|gene silencing by RNA|IEA|GO:0031047|GOA|na//biological process|regulation of translation|IEA|GO:0006417|GOA|na		0.4357	-2.2949	0	30.6366	70.1994		4		0.4448	-2.2485	1.2992e-05	29.7385	66.8656		0.458589	-2.1806	8.8066e-06	33.8075	73.7191		0.4143	-2.4137	5.6182e-07	30.8362	74.4306		0.428137	-2.3357	4.2455e-07	28.1641	65.7821
A_24_P650425	TCTTTTCTAGGTTCAAAAGAAGAGGCTGTTCTAAGAAAGACTACCGAGTAATCAATCACC	chr3:4872653-4872969	ENST00000496600	ENST00000496600	0	0		0.4396	-2.2746	0.0002	38.5043	91.3455		4		0.2169	-4.6111	3.4147e-12	20.5064	94.5562		0.149824	-6.6745	6.8646e-15	14.5041	96.8075		0.589	-1.6977	0.0008	51.1242	86.7945		0.473462	-2.1121	3.0849e-06	43.8823	92.6859
A_23_P258504	ATCTTCAGTGGGTTCTCTTGGGCTCTAGGTCCTGGAGAATGTTGTGAGGGGTTTATTTTT	chr14:23020887-23020946	TCRA	X02592	T cell receptor delta locus	0		0.4427	-2.2589	1.0285e-08	33.6255	76.9815		4		0.3191	-3.134	1.0975e-08	23.9469	75.0501		0.162615	-6.1495	4.6405e-14	13.4701	82.834		0.5546	-1.8032	0.0003	41.2209	74.3279		0.43779	-2.2842	4.899e-07	35.7087	81.5665
A_23_P152002	TGTAACCATATTTGCATTTGAAGGTATTCTCATCAAGAAACTTCTACGACAGCAAATTGC	chr15:80263136-80263195	BCL2A1	NM_004049	BCL2-related protein A1	molecular function|protein binding|IPI|GO:0005515|GOA|ARRAY(0x12d0124)//biological process|anti-apoptosis|TAS|GO:0006916|GOA|8605321//biological process|regulation of apoptosis|IEA|GO:0042981|GOA|na//cellular component|cytoplasm|IEA|GO:0005737|GOA|na		0.4444	-2.2504	6.5007e-33	555.525	1250.76		4		0.4151	-2.4088	6.7069e-08	533.084	1284.08		0.0585049	-17.0926	5.7216e-21	79.8139	1364.23		0.4909	-2.0371	4.9042e-06	612.796	1248.35		0.426858	-2.3427	1.3587e-07	520.695	1219.85
A_23_P208259	ATCCTGAAGCTCTTACTCTAAGACTGTAACTGTAGGTGAGGATTCATACAAAGAGTGACT	chr19:53642914-53642973	ZNF347	NM_032584	Zinc finger protein 347	molecular function|DNA binding|IEA|GO:0003677|GOA|na//molecular function|metal ion binding|IEA|GO:0046872|GOA|na//molecular function|zinc ion binding|IEA|GO:0008270|GOA|na//biological process|regulation of transcription, DNA-dependent|IEA|GO:0006355|GOA|na//cellular component|intracellular|IEA|GO:0005622|GOA|na//cellular component|nucleus|IEA|GO:0005634|GOA|na		0.4474	-2.2349	9.6444e-05	74.5976	167.167		4		0.6235	-1.6038	0.0019	100.062	160.476		0.451243	-2.2161	9.6135e-07	82.6405	183.142		0.2603	-3.8423	2.5663e-12	41.0901	157.882		0.110352	-9.0619	1.7792e-18	17.9717	162.857
A_23_P415652	GAGAATCAGAAGTTCATCTTGCAGGAGGATGGATCTTTATTTCACGAACAGTCCAAGAAA	chr9:101608379-101611266	GALNT12	NM_024642	UDP-N-acetyl-alpha-D-galactosamine:polypeptide N-acetylgalactosaminyltransferase 12 (GalNAc-T12)	molecular function|polypeptide N-acetylgalactosaminyltransferase activity|IEA|GO:0004653|GOA|na//molecular function|sugar binding|IEA|GO:0005529|GOA|na//molecular function|transferase activity, transferring glycosyl groups|IEA|GO:0016757|GOA|na//cellular component|Golgi apparatus|IEA|GO:0005794|GOA|na//cellular component|Golgi membrane|IEA|GO:0000139|GOA|na//cellular component|integral to membran…		0.4659	-2.1462	2.1732e-14	541.726	1166.13		4		0.4271	-2.3415	1.3917e-07	515.077	1206.07		0.24206	-4.1312	1.7843e-13	322.142	1330.85		0.5047	-1.9814	9.8465e-06	568.374	1126.19		0.602845	-1.6588	0.0007	741.411	1229.82
A_23_P56559	ACTCATTTAGATCGTGCTTATTTGGATTGCAAAAGGGAGTCCCACCATCGCTGGTGGTAT	chr2:169952375-169952434	DHRS9	NM_199204	Dehydrogenase/reductase (SDR family) member 9	molecular function|3-alpha(17-beta)-hydroxysteroid dehydrogenase (NAD+) activity|IDA|GO:0047035|GOA|11294878//molecular function|alcohol dehydrogenase (NAD) activity|IDA|GO:0004022|GOA|11304534//molecular function|binding|IEA|GO:0005488|GOA|na//molecular function|oxidoreductase activity|IEA|GO:0016491|GOA|na//molecular function|racemase and epimerase activity|NAS|GO:0016854|GOA|11294878//molecula…		0.4924	-2.0308	4.8418e-25	465.367	944.19		4		0.4798	-2.084	2.7932e-06	436.598	909.876		0.336961	-2.9677	3.3952e-10	352.736	1046.81		0.4003	-2.4981	2.6352e-08	342.814	856.393		0.504999	-1.9802	9.965e-06	494.136	978.505
A_24_P737675	AAATCCCATGCATAGATTGTGTGACCTGATTTCTACCAATTATTGACAATTCAGTGAGGC	chr8:131607890-131607949	0	BC017739	0	0		0.5056	-1.9777	4.7137e-08	72.3957	144.956		4		0.6212	-1.6099	0.0018	85.5865	137.785		0.388033	-2.5771	2.3793e-08	63.6176	163.95		0.5106	-1.9583	2.0085e-05	67.9831	133.134		0.278303	-3.5932	5.1061e-12	43.5531	156.494
A_32_P99804	TGAATTGCGCAGAAAAAAGCCATTCCATATCCACCAGTGTCCATGTGAAACCTTAACGAA	chr21:37692118-37692177	0	0	0	0		0.5075	-1.9706	6.5097e-27	54.9995	108.927		4		0.35	-2.8574	2.9793e-08	39.6336	113.25		0.467705	-2.1381	8.2089e-06	52.906	113.118		0.5087	-1.9659	3.4911e-05	57.0438	112.145		0.54227	-1.8441	8.8366e-05	55.0488	101.517
A_32_P34138	GCCATCACCCATGCAGCAGAGAGTCTGGACAAACTTGGACAGTGAGTGCACCTGCTACCA	chr10:88784387-88784446	FAM25A-family	NM_001146157	Ankyrin repeat and GTPase domain Arf GTPase activating protein 11	molecular function|ARF GTPase activator activity|IEA|GO:0008060|GOA|na//molecular function|metal ion binding|IEA|GO:0046872|GOA|na//molecular function|zinc ion binding|IEA|GO:0008270|GOA|na//biological process|regulation of ARF GTPase activity|IEA|GO:0032312|GOA|na		0.5251	-1.9045	4.1547e-10	35.0656	67.3673		4		0.281	-3.5589	3.61e-08	17.958	63.9109		0.506457	-1.9745	0.0001	38.1538	75.3345		0.4447	-2.2489	1.1124e-05	27.2657	61.3166		0.607755	-1.6454	0.0014	39.7772	65.4507
A_23_P334727	AAGTCGTTTTGCCTGAATGGGGGGCTTTGTTATGTGATACCTACTATTCCCAGCCCATTT	chr15:76301546-76301605	NRG4	NM_138573	Neuregulin 4	molecular function|growth factor activity|IEA|GO:0008083|GOA|na//cellular component|extracellular region|IEA|GO:0005576|GOA|na//cellular component|integral to membrane|IEA|GO:0016021|GOA|na//cellular component|plasma membrane|IEA|GO:0005886|GOA|na		0.5288	-1.8911	2.827e-12	35.9213	68.2197		4		0.4453	-2.2459	9.086e-06	30.1536	67.7223		0.496845	-2.0127	3.9072e-05	36.0489	72.5563		0.5603	-1.7848	0.0004	35.7937	63.8832		0.585583	-1.7077	0.0005	44.7667	76.447
A_23_P169993	TGCTGACTTCGATGAGTTGCTTGGTGAAGACCGATTTCAAGACATTGAAAAGATTAAGAC	chr8:131797678-131812687	ADCY8	NM_001115	Adenylate cyclase 8 (brain)	molecular function|ATP binding|IEA|GO:0005524|GOA|na//molecular function|adenylate cyclase activity|EXP|GO:0004016|GOA|8476432//molecular function|calcium- and calmodulin-responsive adenylate cyclase activity|IEA|GO:0008294|GOA|na//molecular function|metal ion binding|IEA|GO:0046872|GOA|na//molecular function|nucleotide binding|IEA|GO:0000166|GOA|na//biological process|activation of adenylate cyc…		0.536	-1.8657	6.6169e-11	34.8821	64.1373		4		0.5501	-1.8177	0.001	31.2517	56.8073		0.612632	-1.6323	0.0025	45.0795	73.581		0.2725	-3.6703	7.6517e-10	15.4857	56.8373		0.456517	-2.1905	2.1162e-06	28.3151	62.0236
A_24_P356930	AAGCTAAATGATGGTTAAAGTTATCAGGCCTCCCATGAAATTGCGTTCTTCCTGCATTGA	chr20:52770842-52770901	CYP24A1	NM_001128915	Cytochrome P450, family 24, subfamily A, polypeptide 1	molecular function|1-alpha,25-dihydroxyvitamin D3 24-hydroxylase activity|EXP|GO:0030342|GOA|8506296//molecular function|1-alpha,25-dihydroxyvitamin D3 24-hydroxylase activity|IDA|GO:0030342|GOA|8506296//molecular function|25-hydroxycholecalciferol-24-hydroxylase activity|IEA|GO:0008403|GOA|na//molecular function|electron carrier activity|IEA|GO:0009055|GOA|na//molecular function|heme binding|TAS…		0.543	-1.8416	3.3089e-09	415.526	767.585		4		0.4453	-2.2454	4.1964e-07	355.636	798.559		0.326701	-3.0609	1.6237e-10	279.618	855.877		0.5425	-1.8433	5.8667e-05	410.799	757.243		0.642797	-1.5557	0.0027	480.144	746.953
A_23_P251364	TCTTTATTTCAGAGTATTGCTTTTCACATTTATGGCTCTGTAGCAACTGAGTAACAGTAG	chr4:184938597-184938656	STOX2	NM_020225	Storkhead box 2	0		0.5472	-1.8275	6.0425e-23	60.0135	109.683		4		0.5245	-1.9066	9.9031e-05	58.4709	111.482		0.202692	-4.9336	2.276e-13	25.0834	123.75		0.5237	-1.9095	6.3059e-05	53.0905	101.378		0.589379	-1.6967	0.0005	68.4791	116.188
A_23_P79518	GGAATCAATTCAATTTGGACTGGTGTGCTCTCTTTAAATCAAGTCCTTTAATTAAGACTG	chr2:113587429-113587488	IL1B	NM_000576	Interleukin 1, beta	molecular function|cytokine activity|IDA|GO:0005125|GOA|1919436//molecular function|cytokine activity|IMP|GO:0005125|GOA|2989698//molecular function|growth factor activity|IEA|GO:0008083|GOA|na//molecular function|interleukin-1 receptor binding|NAS|GO:0005149|GOA|1919436//molecular function|protein binding|IPI|GO:0005515|GOA|9062193//molecular function|protein domain specific binding|IPI|GO:00199…		0.5578	-1.7927	1.4416e-07	1368.35	2403.31		4		0.4475	-2.2348	1.1804e-12	1057.08	2362.08		0.153508	-6.5143	0	389.92	2540.63		0.5461	-1.8311	8.9486e-08	1314.2	2406.59		0.710278	-1.4079	0.0025	1733.77	2441.25
A_23_P393025	AAACCTATCAGAAACATGGACAAGAAACCTTGAAAAGCACCTGTCAAATGGCTTTGAAGA	chr4:177105904-177105963	SPATA4	NM_144644	Spermatogenesis associated 4	molecular function|molecular_function|ND|GO:0003674|GOA|na//biological process|apoptosis|IEP|GO:0006915|GOA|12019456//biological process|spermatogenesis|IEP|GO:0007283|GOA|12019456//cellular component|cellular_component|ND|GO:0005575|GOA|na//cellular component|cytoplasm|IEA|GO:0005737|GOA|na		0.582	-1.7181	2.8036e-17	213.92	367.914		4		0.4433	-2.2559	4.208e-07	182.273	411.199		0.570093	-1.7541	0.0002	220.131	386.121		0.6162	-1.6228	0.0011	241.359	391.669		0.593965	-1.6836	0.0005	207.71	349.707
A_24_P839298	ATGGCATCAGGAATGATCAGAGACCATAAATTCCAGTGAGACCAATAACACCATTTCTGG	chr19:37085099-37085158	ENST00000494214	BC039524	Homo sapiens, clone IMAGE:5738452, mRNA	0		0.5838	-1.713	1.8596e-14	40.231	68.9823		4		0.515	-1.9416	0.0002	34.423	66.8344		0.571723	-1.7491	0.0009	40.6054	71.024		0.5954	-1.6795	0.0015	39.8566	66.9407		0.571821	-1.7488	0.0004	33.0585	57.8116
A_32_P162537	AGCTTAAAGCCGCGAGGATAGATTGGAGTTAAAATAGATACCGTGAGCCGGCATTGATGT	chr11:101980587-101980646	0	0	0	0		0.5934	-1.6853	2.2714e-24	125.502	210.822		4		0.4778	-2.0931	4.0225e-06	103.577	216.798		0.626527	-1.5961	0.0018	140.002	223.451		0.5949	-1.6809	0.0006	128.2	215.492		0.559628	-1.7869	0.0001	108.304	193.524
A_32_P65391	TCGTTTTAGATTGCCAGGCTCACGGAGAAGTTCCTATTAAGGTCACATGGTTGAAAAATG	chr15:56032751-56032810	PRTG	NM_173814	Protogenin homolog (Gallus gallus)	biological process|multicellular organismal development|IEA|GO:0007275|GOA|na//cellular component|integral to membrane|IEA|GO:0016021|GOA|na//cellular component|membrane|IEA|GO:0016020|GOA|na		0.6019	-1.6613	7.8941e-18	155.046	257.495		4		0.5675	-1.7622	0.0002	143.489	252.859		0.264222	-3.7847	1.9281e-12	73.4882	278.131		0.5852	-1.7089	0.0004	152.755	261.045		0.653168	-1.531	0.0038	168.893	258.582
A_23_P166087	GATGGTACATGACTTGATTCAACGTTTGGTTCTGAACTTACACACTGATGCGTTTACTCA	chr20:4760783-4760842	RASSF2	NM_170774	Ras association (RalGDS/AF-6) domain family member 2	molecular function|protein binding|IPI|GO:0005515|GOA|12732644//biological process|cell cycle|IEA|GO:0007049|GOA|na//biological process|signal transduction|IEA|GO:0007165|GOA|na//cellular component|nucleus|IEA|GO:0005634|GOA|na		0.632	-1.5823	2.7063e-24	141.088	222.657		4		0.6421	-1.5575	0.003	138.336	215.455		0.651508	-1.5349	0.0038	162.734	249.784		0.6027	-1.6591	0.0008	122.195	202.733		0.324328	-3.0833	1.5313e-10	72.2575	222.789
A_24_P95070	CTTTGAATGATGCTGAAAGCTAGAAGCAAACCAGGTACTCTTCAGTCAGGGACTGGTTGA	chr7:93515003-93515062	TFPI2	AK129833	Tissue factor pathway inhibitor 2	molecular function|extracellular matrix structural constituent|TAS|GO:0005201|GOA|8914837//molecular function|peptidase inhibitor activity|IEA|GO:0030414|GOA|na//molecular function|serine-type endopeptidase inhibitor activity|IEA|GO:0004867|GOA|na//biological process|blood coagulation|IEA|GO:0007596|GOA|na//cellular component|extracellular region|IEA|GO:0005576|GOA|na//cellular component|proteina…		0.633	-1.5798	1.1283e-24	513.597	811.024		4		0.6443	-1.552	0.0028	528.984	820.988		0.403942	-2.4756	3.3553e-08	381.793	945.176		0.6515	-1.5349	0.0035	527.711	809.984		0.603537	-1.6569	0.0007	484.095	802.101
A_23_P378416	TGATTGCCTGATAACCAGTTTCAATGATGAAAATGAAAACAAGTGCTGAAGATGAAATGG	chrX:13792264-13792323	GPM6B	NM_005278	Glycoprotein M6B	molecular function|molecular_function|ND|GO:0003674|GOA|na//biological process|cell differentiation|IEA|GO:0030154|GOA|na//biological process|multicellular organismal development|IEA|GO:0007275|GOA|na//biological process|nervous system development|NAS|GO:0007399|GOA|8661015//cellular component|integral to membrane|NAS|GO:0016021|GOA|na//cellular component|membrane|IEA|GO:0016020|GOA|na		0.6332	-1.5793	1.2097e-24	1153.2	1821.39		4		0.6065	-1.6488	0.0008	1144.08	1886.33		0.30626	-3.2652	3.3109e-11	570.653	1863.29		0.6582	-1.5193	0.0043	1230.48	1869.46		0.635122	-1.5745	0.0021	1085.04	1708.38
A_23_P6335	CCCTCATCTGAATACCAAGCACAGAAATGAGTGGTGTGACTAATTCCTTACCTCTCCCAA	chr22:21141720-21141779	SERPIND1	NM_000185	Serpin peptidase inhibitor, clade D (heparin cofactor), member 1	molecular function|endopeptidase inhibitor activity|TAS|GO:0004866|GOA|2647747//molecular function|heparin binding|IEA|GO:0008201|GOA|na//molecular function|serine-type endopeptidase inhibitor activity|IEA|GO:0004867|GOA|na//biological process|blood coagulation|IEA|GO:0007596|GOA|na//biological process|chemotaxis|IEA|GO:0006935|GOA|na//cellular component|extracellular region|NAS|GO:0005576|GOA|14…		0.6544	-1.528	2.6628e-31	1308.25	1998.75		4		0.6357	-1.573	6.2289e-05	1278.35	2011.58		0.300354	-3.3294	2.1341e-26	643.468	2142.64		0.6833	-1.4635	0.0008	1355.31	1983.98		0.645286	-1.5497	0.0001	1291.08	2000.69
A_24_P922261	CATGACCTAAGAACCATGTCTGACACAGTTAGGATGAAAAGGCCAATTACACCTAGAAGG	chr12:64475194-64475253	SRGAP1	BC029919	SLIT-ROBO Rho GTPase activating protein 1	molecular function|GTPase activator activity|IEA|GO:0005096|GOA|na//molecular function|protein binding|IPI|GO:0005515|GOA|19807924//biological process|signal transduction|IEA|GO:0007165|GOA|na//cellular component|intracellular|IEA|GO:0005622|GOA|na		1.5311	1.5311	1.0217e-39	156.628	102.338		4		1.5311	1.5311	0.0046	155.829	101.773		1.85667	1.8565	6.1028e-05	199.75	107.594		1.5182	1.5182	0.0049	166.618	109.749		1.54392	1.544	0.0033	147.438	95.4915
A_23_P306215	CAGTTTTCCAACTATGTCAACAAAGCCTATCGTGTTGATGTTTTTATTGACCATTTTAGC	chr2:14776066-14776125	FAM84A	NM_145175	Family with sequence similarity 84, member A	0		1.597	1.597	2.3849e-14	2070.64	1296.86		4		1.6255	1.6255	0.001	2051.65	1262.18		1.56937	1.5693	0.0022	2089.64	1331.54		1.8921	1.8921	3.071e-05	2463.08	1301.77		1.5647	1.5647	0.0024	1841.1	1176.62
A_23_P49499	TACCCCAGATGCTAAAGTGATTCAAGGACTCCAGGACACCTCTTAAGAGCCTTTCTAAGA	chr17:74561760-74561819	ST6GALNAC2	NM_006456	ST6 (alpha-N-acetyl-neuraminyl-2,3-beta-galactosyl-1,3)-N-acetylgalactosaminide alpha-2,6-sialyltransferase 2	molecular function|sialyltransferase activity|IEA|GO:0008373|GOA|na//biological process|protein amino acid glycosylation|IEA|GO:0006486|GOA|na//cellular component|Golgi apparatus|IEA|GO:0005794|GOA|na//cellular component|Golgi membrane|IEA|GO:0000139|GOA|na//cellular component|integral to Golgi membrane|IEA|GO:0030173|GOA|na//cellular component|integral to membrane|IEA|GO:0016021|GOA|na//cellular…		1.7142	1.7142	5.1432e-16	340.772	198.189		4		1.7693	1.7693	0.0002	353.378	199.73		1.61629	1.6162	0.0013	305.18	188.826		1.8507	1.8507	5.612e-05	350.867	189.59		1.54967	1.5497	0.0029	318.07	205.247
A_23_P94103	CAATATGCTTGCCACTCCTTAAATGTCCTAATGATGAGAAACTCTCTTTCTGACCAATTG	chr8:27727875-27727934	SCARA5	NM_173833	Scavenger receptor class A, member 5 (putative)	molecular function|ferritin receptor activity|ISS|GO:0070287|GOA|na//molecular function|protein binding|IEA|GO:0005515|GOA|na//molecular function|receptor activity|IEA|GO:0004872|GOA|na//molecular function|scavenger receptor activity|IEA|GO:0005044|GOA|na//biological process|cellular iron ion homeostasis|ISS|GO:0006879|GOA|na//biological process|cellular response to heat|IEA|GO:0034605|GOA|na//bi…		1.8194	1.8194	9.9259e-12	470.043	254.474		4		1.7545	1.7545	0.0002	453.997	258.754		4.00481	4.0047	3.4249e-13	1314.96	328.356		1.6199	1.6199	0.0012	401.587	247.907		2.15983	2.1598	1.1141e-06	554.547	256.76
A_23_P162579	ATGGATACGTGGAGGTGTCTGGCAAACATGAAGAGAAACAGCAAGAAGGTGGCATTGTTT	chr12:119617464 119624868	HSPB8	NM_014365	Heat shock 22kDa protein 8	molecular function|identical protein binding|IPI|GO:0042802|GOA|14594798//molecular function|protein binding|IPI|GO:0005515|GOA|ARRAY(0x2f518c4)//molecular function|protein serine/threonine kinase activity|NAS|GO:0004674|GOA|10833516//biological process|biological_process|ND|GO:0008150|GOA|na//biological process|cell death|IEA|GO:0008219|GOA|na//biological process|response to heat|IEA|GO:0009408|…		1.951	1.951	7.4797e-12	393.312	195.881		4		1.9524	1.9524	1.5955e-05	360.597	184.691		3.15457	3.1541	7.8408e-11	866.375	274.683		1.67	1.67	0.0006	305.9	183.174		2.33645	2.3362	1.4852e-07	513.44	219.777
A_23_P22398	GTGAAGTGACAGATCATTCTGTGCGTGACCAAGATCATCCCGATGGACAAGAGAATGATT	chr20:15948231-15967386	MACROD2	NM_080676	MACRO domain containing 2	0		2.061	2.061	1.0984e-34	174.546	84.2568		4		2.2215	2.2215	9.6491e-07	190.411	85.7125		2.0475	2.0476	6.7016e-06	177.278	86.5774		1.5774	1.5774	0.0027	116.103	73.6058		1.93761	1.9377	1.9601e-05	155.95	80.4806
A_24_P187218	ACAATAAAGGCTTATTCCGGATTGATCCAGTAACAGGTAACATTACTCTGGAAGAAAAAC	chr13:67800352-67800411	PCDH9	NM_203487	Protocadherin 9	molecular function|calcium ion binding|IEA|GO:0005509|GOA|na//molecular function|protein binding|IEA|GO:0005515|GOA|na//biological process|cell adhesion|IEA|GO:0007155|GOA|na//biological process|homophilic cell adhesion|IEA|GO:0007156|GOA|na//cellular component|integral to membrane|IEA|GO:0016021|GOA|na//cellular component|plasma membrane|IEA|GO:0005886|GOA|na		2.0643	2.0643	3.4954e-35	2050.27	990.075		4		2.1919	2.1919	7.5756e-07	2058.79	939.264		2.10748	2.1075	2.0666e-06	2234.9	1060.46		1.5924	1.5924	0.0016	1411.91	886.635		1.91351	1.9136	2.3268e-05	1857.12	970.497
A_32_P27135	AAAGCTTATTGCACTCATAAAATTGTATATATTGTGGCTTCAAAAGTCTGTACTTATTCT	chr13:67775269-67775328	PCDH9-intron	CR613436	MRNA; cDNA DKFZp686L21117 (from clone DKFZp686L21117)	0		2.2485	2.2485	0	729.336	324.146		4		2.3086	2.3086	2.0702e-07	775.253	335.807		2.20751	2.2076	6.5027e-07	742.944	336.534		1.8809	1.8809	3.6578e-05	560.39	297.939		2.23214	2.232	4.7833e-07	669.811	300.098
A_32_P781679	TTAGATCTCTGAGGCTAGTTAACAATCTCTTTGACATATACAAATGCAACTTTACAAGGG	chr5:24178247-24178306	ENST00000512559	AX747383	0	0		0.3033	-3.2972	8.6936e-08	4.1099	14.0999		3		0.1935	-5.1673	0.0126	2.8574	14.7649		0.238084	-4.2002	0.0007	4.9379	20.7402		0.2617	-3.8206	0.0033	3.9184	14.9709		0.32515	-3.0755	0.0003	4.3013	13.2289
A_23_P359277	GAAACATCAACATGATTGTGGATCAAAATGATTTTCACTGGATATGGAATTTGTATGGGC	chr5:60048004-60048063	ELOVL7	NM_024930	ELOVL family member 7, elongation of long chain fatty acids (yeast)	biological process|fatty acid biosynthetic process|IEA|GO:0006633|GOA|na//cellular component|endoplasmic reticulum|IEA|GO:0005783|GOA|na//cellular component|endoplasmic reticulum membrane|IEA|GO:0005789|GOA|na//cellular component|integral to membrane|IEA|GO:0016021|GOA|na//cellular component|membrane|IEA|GO:0016020|GOA|na		0.3051	-3.2774	3.6381e-07	7.7654	23.3033		3		0.5283	-1.8928	0.0238	12.992	24.5919		0.323583	-3.0904	0.0002	8.2386	25.4603		0.2944	-3.3963	0.0003	5.8423	19.8421		0.171054	-5.8461	4.7033e-10	3.9888	23.3189
A_32_P187143	CTGATTTCTGTTTCTGACATCCTGTTTTTTGTTTGTGCGTGTTTGGGTCCCTGGTCTTTT	chr12:120080756-120080815	0	0	0	0		0.3395	-2.9452	1.5157e-19	20.1126	59.2157		3		0.4137	-2.4169	7.9029e-06	23.7327	57.3605		0.279057	-3.5835	2.3147e-09	17.2249	61.7248		0.6606	-1.5138	0.0126	33.2038	50.265		0.33094	-3.0217	1.423e-09	19.3802	58.5619
A_23_P43197	CTGATTCTATGCCTGTATTTCCAACAAACTTACTGTCAGAGAATATGACCTAAATCCATT	chr8:91071700-91071759	CALB1	NM_004929	Calbindin 1, 28kDa	molecular function|calcium ion binding|IEA|GO:0005509|GOA|na//molecular function|protein binding|TAS|GO:0005515|GOA|3691519//molecular function|vitamin D binding|IEA|GO:0005499|GOA|na//biological process|learning or memory|IEA|GO:0007611|GOA|na//biological process|locomotory behavior|IEA|GO:0007626|GOA|na//biological process|regulation of synaptic plasticity|IEA|GO:0048167|GOA|na//cellular compon…		0.353	-2.833	1.7251e-05	268.721	773.664		3		0.2305	-4.338	7.0195e-14	179.362	778.062		0.139671	-7.1597	1.6871e-17	130.157	931.88		0.4655	-2.1483	1.2833e-06	358.08	769.266		0.706015	-1.4164	0.0163	620.921	879.501
A_23_P72651	TGTAAATTATTTTATTGTTTCATGTCTGCTTCTAGATCTAAAGGACACTAGCATTGCCCC	chr5:138784435-138784494	ECSCR	NM_001077693	Endothelial cell-specific chemotaxis regulator	biological process|angiogenesis|IEA|GO:0001525|GOA|na//biological process|cell differentiation|IEA|GO:0030154|GOA|na//biological process|chemotaxis|IEA|GO:0006935|GOA|na//biological process|multicellular organismal development|IEA|GO:0007275|GOA|na//cellular component|integral to membrane|IEA|GO:0016021|GOA|na//cellular component|plasma membrane|IEA|GO:0005886|GOA|na		0.3586	-2.7888	9.7108e-12	6.7567	18.6722		3		0.3276	-3.0524	0.0036	6.5295	19.931		0.14871	-6.7245	0.0002	2.6633	17.9093		0.4375	-2.2855	0.0074	7.526	17.2003		0.329077	-3.0388	4.0562e-06	6.2147	18.8852
A_23_P51126	TGGTTTTAAGAATAGCTGACGTGAAGGAAGAGGATTTATTGCTGCAGTACGACTGTCTGG	chr2:102959759-102959818	IL1RL1	NM_016232	Interleukin 1 receptor-like 1	molecular function|cytokine receptor activity|TAS|GO:0004896|GOA|10191101//molecular function|interleukin-1 receptor activity|IEA|GO:0004908|GOA|na//molecular function|interleukin-33 receptor activity|IEA|GO:0002114|GOA|na//molecular function|protein binding|IPI|GO:0005515|GOA|ARRAY(0xbe78dc)//molecular function|receptor signaling protein activity|TAS|GO:0005057|GOA|1482686//biological process|im…		0.4282	-2.3353	0.0007	30.8579	75.1341		3		0.2553	-3.9174	1.1919e-09	18.6607	73.1008		0.0756453	-13.2196	3.0813e-16	6.3288	83.6641		0.6799	-1.4708	0.0162	45.155	66.414		0.334829	-2.9866	9.3557e-10	28.758	85.8876
A_23_P105862	ATATGTAAAGGGCCATTCTTAAGTTCTCTCCTTAAACTTAATGCTGTCAAGTGTTAGATG	chr13:32870558-32870617	FRY	NM_023037	Furry homolog (Drosophila)	biological process|regulation of transcription|IEA|GO:0045449|GOA|na//cellular component|integral to membrane|IEA|GO:0016021|GOA|na//cellular component|membrane|IEA|GO:0016020|GOA|na		0.4438	-2.2533	1.5212e-20	33.7816	75.648		3		0.5157	-1.9391	0.0001	39.7159	77.0142		0.409735	-2.4406	1.0115e-06	31.0405	75.7589		0.647	-1.5455	0.0057	48.4236	74.8376		0.412405	-2.4248	1.4248e-07	30.5884	74.171
A_32_P148322	CACCACAACCTTCCTTATCAGATTATAAGAGTAGAAAAATTAACACTTGGTGTGTGAATC	chr5:31327658-31327717	ENST00000265071	AL049227	Transcribed locus, weakly similar to NP_608540.1 CG2839 [Drosophila melanogaster]	0		0.4573	-2.1868	0	52.4185	114.6		3		0.4745	-2.1075	7.0811e-06	53.4145	112.571		0.465744	-2.1471	3.7445e-06	51.8485	111.326		0.6933	-1.4423	0.0144	75.9407	109.527		0.433614	-2.3062	2.7583e-07	51.9925	119.903
A_23_P131263	GCAGCTGTGGTAGAAATATGAATAATGTTAGGTCACTGAGTATGAGAACCTTTCGCAGAT	chr2:202509664-202509723	MPP4	NM_033066	Membrane protein, palmitoylated 4 (MAGUK p55 subfamily member 4)	molecular function|protein binding|IPI|GO:0005515|GOA|19807924//cellular component|cytoplasm|IEA|GO:0005737|GOA|na		0.461	-2.1692	5.9677e-05	197.846	432.563		3		0.3134	-3.1904	6.8872e-11	146.888	468.635		0.162303	-6.1613	1.7797e-16	73.5284	453.031		0.6645	-1.5048	0.0053	284.015	427.392		0.404907	-2.4697	3.6045e-08	162.636	401.663
A_32_P104417	TGCTGAATGTTTCATACTTTCCTTAATGTAATTTCCACAGCATCACCACAATCATTACTG	chr10:4243496-4243555	0	0	0	0		0.4625	-2.1624	1.9834e-07	16.6578	36.5099		3		0.3685	-2.7134	0.0001	13.1448	35.667		0.210217	-4.757	3.3121e-08	8.3793	39.8602		0.5961	-1.6777	0.0089	19.9687	33.5017		0.417728	-2.3939	1.2911e-06	16.8599	40.361
A_32_P105073	CTGCACAGAGATATAAACATAGGCACACTCACATATTAAAACAAACTTCATAAGTAGACC	chr16:10567913-10567972	0	0	0	0		0.4702	-2.1267	4.8683e-09	135.746	290.857		3		0.2641	-3.7867	1.8991e-12	78.4767	297.171		0.405334	-2.4671	4.4852e-08	123.438	304.53		0.7727	-1.2942	0.0733	224.484	290.524		0.534131	-1.8722	4.1269e-05	148.055	277.185
A_23_P501010	ACCACTTTTCAATGTCTAAAAACATTTGTTTGTGGTCTATAAGATGAAACATCATTTCAA	chr10:105791083-105791142	COL17A1	NM_000494	Collagen, type XVII, alpha 1	biological process|cell-matrix adhesion|TAS|GO:0007160|GOA|9012408//biological process|epidermis development|TAS|GO:0008544|GOA|9012408//biological process|hemidesmosome assembly|EXP|GO:0031581|GOA|16757171//cellular component|basement membrane|IEA|GO:0005604|GOA|na//cellular component|cell-cell junction|TAS|GO:0005911|GOA|9012408//cellular component|extracellular region|IEA|GO:0005576|GOA|na//ce…		0.4739	-2.1102	0.0043	331.788	724.957		3		0.2405	-4.1572	1.6477e-13	197.866	822.572		0.260899	-3.8329	9.2439e-13	177.616	680.791		0.5979	-1.6724	0.0006	460.553	770.246		0.784252	-1.2751	0.0897	491.118	626.218
A_24_P820372	CAAATCCCCCATCTGTTAACCTGATAATCCTCATGTGTAAACTTATTTAAGAAGCTAACT	chr21:34870880-34870939	0	0	0	0		0.4773	-2.0952	1.3738e-05	430.779	903.688		3		0.3223	-3.1029	1.1816e-10	293.675	911.253		0.557631	-1.7933	0.0001	532.501	954.958		0.6857	-1.4584	0.0096	595.242	868.077		0.342654	-2.9184	5.0841e-10	301.698	880.466
A_23_P85209	ATACATGAAGACTTTCCATATCAAGAGACATGGTATTGACTCAACAGTTTCCAGTCATGG	chrX:114238591-114238650	IL13RA2	NM_000640	Interleukin 13 receptor, alpha 2	molecular function|cytokine receptor activity|TAS|GO:0004896|GOA|9725226//molecular function|receptor activity|IEA|GO:0004872|GOA|na//molecular function|signal transducer activity|TAS|GO:0004871|GOA|9725226//cellular component|extracellular space|TAS|GO:0005615|GOA|9083087//cellular component|integral to membrane|IEA|GO:0016021|GOA|na//cellular component|membrane|IEA|GO:0016020|GOA|na//cellular c…		0.4944	-2.0226	0.0011	21846.6	45937.6		3		0.2824	-3.5412	4.9847e-12	14318.2	50703.6		0.189707	-5.2713	1.7072e-15	8666.01	45681.2		0.4835	-2.0684	3.3152e-06	23101.2	47781.4		0.715001	-1.3986	0.0204	28120.3	39327.8
A_23_P150955	TATATATTCTTAGAGGATACATTAATGTCTCAGTGATTGTCATTCATCTTTCACAGCGCC	chr12:70077056-70077115	BEST3	BC006440	Bestrophin 3	molecular function|chloride channel activity|IEA|GO:0005254|GOA|na//molecular function|ion channel activity|IEA|GO:0005216|GOA|na//molecular function|molecular_function|ND|GO:0003674|GOA|na//biological process|biological_process|ND|GO:0008150|GOA|na//biological process|inorganic anion transport|IEA|GO:0015698|GOA|na//biological process|negative regulation of ion transport|IEA|GO:0043271|GOA|na//c…		0.4972	-2.0114	2.3667e-05	11.1493	24.1824		3		0.3243	-3.0835	0.0055	7.118	21.9483		0.150297	-6.6535	0.0002	3.2075	21.3414		0.4881	-2.0488	0.0048	12.6201	25.8553		0.554078	-1.8048	0.0023	13.7097	24.7435
A_24_P555170	GTCTAGAAGATACTAAGGAGAACAGTTCGGTGAGGAAAGAAACCAAGCTATTTTCTCTTT	chr15:84850807-84850866	0	CB050070	0	0		0.5329	-1.8767	5.1895e-05	24.4276	45.655		3		0.4353	-2.2973	9.2487e-05	20.2093	46.4259		0.132032	-7.5739	1.766e-10	5.7289	43.3896		0.7103	-1.4078	0.0401	34.19	48.1319		0.445295	-2.2457	3.6092e-06	18.8835	42.4072
A_23_P387585	TATAAAAAGATAAAATAAAAAGCCGGTCAGTGTCTGTTGCACAAAATTACAACCGCTCTC	chrX:71998801-71998860	CXorf50	NR_026595	chromosome X open reading frame 50	0		0.5343	-1.8716	7.0949e-09	39.4254	73.7969		3		0.522	-1.9158	0.0001	40.8653	78.29		0.643004	-1.5552	0.0065	44.8908	69.8154		0.4437	-2.2535	2.5476e-06	32.5201	73.2853		0.390549	-2.5605	5.1128e-08	24.4183	62.5221
A_24_P406132	GGTTGGGAGAAACTAGCTCTGATCCTAACAGGCCACGTTAAACTGCCCATCTGGAGAATC	chr6:36107315-36107374	MAPK13	NM_002754	Mitogen-activated protein kinase 13	molecular function|ATP binding|IEA|GO:0005524|GOA|na//molecular function|MAP kinase activity|IEA|GO:0004707|GOA|na//molecular function|MP kinase activity|IDA|GO:0008339|GOA|9218798//molecular function|nucleotide binding|IEA|GO:0000166|GOA|na//molecular function|protein binding|IPI|GO:0005515|GOA|ARRAY(0x2e95708)//molecular function|protein serine/threonine kinase activity|IDA|GO:0004674|GOA|12244…		0.539	-1.8554	1.3628e-09	82.785	154.209		3		0.7591	-1.3174	0.0669	108.913	143.484		0.489165	-2.0443	1.0032e-05	78.8895	161.27		0.6536	-1.5301	0.0049	94.3231	144.322		0.478515	-2.0898	3.29e-06	75.1424	157.034
A_23_P64854	TGACAGCGTCAAGAAGCAGTGTTCCAGCTTGCAAACGGCCATTGCTGATGCAGAGCAGCG	chr12:52822220-52822420	KRT75	NM_004693	Keratin 75	molecular function|structural molecule activity|IEA|GO:0005198|GOA|na//cellular component|keratin filament|IEA|GO:0045095|GOA|na		0.5477	-1.8259	9.3816e-19	562.633	1027.02		3		0.4898	-2.0415	4.7381e-06	485.528	991.224		0.720202	-1.3885	0.0232	921.536	1279.58		0.5929	-1.6866	0.0005	561.776	947.477		0.560758	-1.7833	0.0001	640.595	1142.37
A_23_P368882	AAAGTCGCACTATAGTAGTACTGGTCCAGAGTTTAATCGTGTTCTCTTCAATTTTGGAGG	chr15:49659750-49659809	C15orf33	NM_152647	Chromosome 15 open reading frame 33	0		0.5648	-1.7705	8.601e-05	23.7684	42.668		3		0.4206	-2.3778	0.0002	16.8524	40.0721		0.136023	-7.3517	3.2087e-11	6.57	48.3004		0.7201	-1.3887	0.0558	30.8652	42.8613		0.523341	-1.9108	9.3937e-05	23.5876	45.0707
A_23_P37988	GCAGTTCGTTCCCTTTCGAGAGTTCCGCAACGCAGCAAAAGAGACCTTGGCCAAAGCTGT	chr16:57180203-57181491	CPNE2	NM_152727	Copine II	0		0.5697	-1.7554	0.0011	74.0267	129.533		3		0.3792	-2.6374	6.3151e-08	45.1684	119.126		0.253743	-3.941	5.8968e-12	33.781	133.129		0.7745	-1.2911	0.0827	99.0206	127.844		0.549964	-1.8183	9.5229e-05	77.891	141.63
A_23_P138194	TTACTGTAATTGGCTCTTAAGGCTTGAAGTAACCTTATAGGTTACTCATAAGGCATATAC	chr1:183524725-183524784	NCF2	NM_001127651	Neutrophil cytosolic factor 2	molecular function|electron carrier activity|TAS|GO:0009055|GOA|1692159//molecular function|protein C-terminus binding|IPI|GO:0008022|GOA|9365277//molecular function|protein binding|IPI|GO:0005515|GOA|ARRAY(0x1329e18)//biological process|cellular defense response|TAS|GO:0006968|GOA|1692159//biological process|innate immune response|TAS|GO:0045087|GOA|7938008//biological process|respiratory burst|…		0.571	-1.7512	4.1112e-06	704.125	1238.71		3		0.4461	-2.2415	4.2841e-07	569.374	1276.28		0.260743	-3.8352	8.6429e-13	341.724	1310.58		0.565	-1.77	0.0002	723.035	1279.76		0.706814	-1.4148	0.0167	819.966	1160.09
A_23_P91512	TGATAACAAGTTTAATATAAAGTGACTTGGGAGTTTGGTCAGTGGGGTTGGTTTGTGATC	chr21:37832955-37833014	CLDN14	NM_144492	Claudin 14	molecular function|identical protein binding|ISS|GO:0042802|GOA|na//molecular function|protein binding|ISS|GO:0005515|GOA|na//molecular function|structural molecule activity|IEA|GO:0005198|GOA|na//biological process|calcium-independent cell-cell adhesion|ISS|GO:0016338|GOA|na//biological process|protein complex assembly|TAS|GO:0006461|GOA|7644498//cellular component|cell junction|IEA|GO:0030054|G…		0.5801	-1.724	3.2524e-05	538.367	934.475		3		0.4247	-2.3545	1.2152e-07	430.255	1013.02		0.336644	-2.9705	3.3352e-10	308.464	916.292		0.7025	-1.4235	0.0149	659.48	938.79		0.616903	-1.621	0.0011	525.366	851.616
A_23_P23669	TAGAAAAAGATCAGAAGCTAGTCCTCATGAAAACACAAATCATAAATCCCCCCACAAAAA	chr1:100155262-100155321	PALMD	NM_017734	Palmdelphin	biological process|regulation of cell shape|IEA|GO:0008360|GOA|na//cellular component|cytoplasm|IEA|GO:0005737|GOA|na//cellular component|membrane|IEA|GO:0016020|GOA|na		0.5871	-1.7032	4.1862e-14	1502.89	2563.85		3		0.5769	-1.7335	0.0002	1471.83	2551.39		0.532198	-1.879	3.6418e-05	1416.18	2660.94		0.6537	-1.5298	0.0038	1620.65	2479.21		0.790014	-1.2658	0.0994	1859.46	2353.74
A_23_P106322	GTTTCTGCACTAATTAATGCACATTGAGTTTTGTCAGGTTTTGTTTTCAGGGGGTGTACC	chr15:83213132-83213191	CPEB1	NM_030594	Cytoplasmic polyadenylation element binding protein 1	molecular function|RNA binding|IEA|GO:0003723|GOA|na//biological process|mRNA processing|IEA|GO:0006397|GOA|na//biological process|regulation of translation|IEA|GO:0006417|GOA|na//cellular component|cell junction|IEA|GO:0030054|GOA|na//cellular component|cell projection|IEA|GO:0042995|GOA|na//cellular component|cytoplasm|IEA|GO:0005737|GOA|na//cellular component|cytoplasmic mRNA processing body|I…		0.5944	-1.6824	0.0022	36.5504	63.1097		3		0.3714	-2.6925	7.0943e-07	23.2708	62.6564		0.316857	-3.156	9.8807e-09	21.3643	67.4257		0.6336	-1.5782	0.0045	40.3461	63.6726		0.730727	-1.3685	0.0352	46.0343	63.0002
A_24_P717586	TGGGCATGAAAACACGGAAATTCATAGACTTGCAGGTGGGCGTGAAAACACGGAAATTCA	chr8:142263219-142263278	SLC45A4-intron	0	0	0		0.5977	-1.673	3.92e-05	246.783	414.408		3		0.5959	-1.6782	0.0006	238.124	399.626		0.294455	-3.3961	1.5468e-11	143.806	488.381		0.7444	-1.3434	0.0409	298.179	400.572		0.460575	-2.1712	9.8587e-07	204.047	443.027
A_23_P74278	GGAAACACTACATTTGCTCACAGATGATTCTTCTGAATGCTCCCGAACTACTGACTTTGA	chr1:66839789-66839848	PDE4B	NM_002600	Phosphodiesterase 4B, cAMP-specific (phosphodiesterase E4 dunce homolog, Drosophila)	molecular function|3',5'-cyclic-AMP phosphodiesterase activity|EXP|GO:0004115|GOA|9371714//molecular function|hydrolase activity|IEA|GO:0016787|GOA|na//molecular function|metal ion binding|IEA|GO:0046872|GOA|na//biological process|signal transduction|IEA|GO:0007165|GOA|na//cellular component|cytosol|EXP|GO:0005829|GOA|9371714//cellular component|insoluble fraction|TAS|GO:0005626|GOA|9371714//cell…		0.6075	-1.646	1.3496e-08	126.158	207.976		3		0.5999	-1.6671	0.0007	131.893	219.872		0.25413	-3.935	1.1061e-12	60.0884	236.45		0.7027	-1.4231	0.0163	136.581	194.374		0.524604	-1.9062	2.7794e-05	110.001	209.681
A_23_P41344	TGTTCATATGGGAGAAGGGGGAGTAATGACTTGTACAAACAGTATTTCTGGTGTATATTT	chr4:75254009-75254068	EREG	NM_001432	Epiregulin	molecular function|epidermal growth factor receptor binding|ISS|GO:0005154|GOA|na//molecular function|epidermal growth factor receptor binding|TAS|GO:0005154|GOA|10681561//molecular function|growth factor activity|IEA|GO:0008083|GOA|na//molecular function|protein binding|IPI|GO:0005515|GOA|9419975//biological process|anatomical structure morphogenesis|TAS|GO:0009653|GOA|9337852//biological proces…		0.6152	-1.6254	7.9019e-16	242.584	394.502		3		0.5594	-1.7875	0.0001	223.807	400.052		0.640123	-1.5622	0.0025	266.085	415.678		0.7819	-1.2789	0.0865	285.157	364.696		0.646747	-1.5462	0.003	237.862	367.775
A_23_P330999	GCGTGTTGAAGTCTAAGGTGTTCTGTCATCACACTCTCTTTACTAGAATAAGTGTGCCCA	chr6:131895218-131895277	MED23	NM_015979	Mediator complex subunit 23	molecular function|protein binding|IPI|GO:0005515|GOA|17438371//molecular function|transcription coactivator activity|TAS|GO:0003713|GOA|9989412//molecular function|transcription regulator activity|IDA|GO:0030528|GOA|9989412//biological process|regulation of transcription from RNA polymerase II promoter|TAS|GO:0006357|GOA|9989412//biological process|regulation of transcription, DNA-dependent|IDA|…		0.6174	-1.6196	5.8319e-27	213.295	345.144		3		0.6283	-1.5917	0.0017	217.115	345.581		0.806842	-1.2394	0.134	294.438	364.928		0.6357	-1.5731	0.0022	225.26	354.347		0.588685	-1.6987	0.0004	197.509	335.502
A_24_P479793	TCAAAACTCACTGTCAGTCCTTTAATTTTCCTCAAAATAAAAGTTTTCTTCTGGTGTCCG	chr3:13455400-13455459	0	0	0	0		0.6261	-1.5973	4.4829e-09	44.2529	70.9206		3		0.3857	-2.5928	9.6362e-07	26.1871	67.8975		0.560601	-1.7838	0.0005	43.4445	77.4956		0.7136	-1.4014	0.0307	48.2877	67.6724		0.606943	-1.6476	0.0011	41.0266	67.5938
A_32_P194563	TACAAGCTCTCAAGTTCTTTCATGGGGAGTTTGTATCATGGTCATTTTCTAGTATTTAGC	chrY:2614260-2614319	0	0	0	0		0.6332	-1.5793	1.205e-11	208.392	329.585		3		0.5583	-1.7912	0.0001	183.296	328.316		0.583976	-1.7124	0.0003	215.499	369.011		0.6583	-1.5191	0.0045	188.752	286.731		0.735943	-1.3588	0.0337	246.021	334.284
A_24_P376120	TCTCCTAAGGTTGAGTGGTATAGAGAAGGGACTTTAATAGAAGATTCTCCAGATTTTAGG	chr10:69918312-69918371	MYPN	NM_032578	Myopalladin	molecular function|actin binding|IEA|GO:0003779|GOA|na//cellular component|cytoplasm|IEA|GO:0005737|GOA|na//cellular component|nucleus|IEA|GO:0005634|GOA|na//cellular component|sarcomere|IEA|GO:0030017|GOA|na		0.6368	-1.5703	1.4306e-07	38.4176	60.4702		3		0.3941	-2.5376	7.9323e-06	21.785	55.2821		0.563825	-1.7736	0.0009	36.0454	63.9297		0.7326	-1.365	0.0522	43.0279	58.731		0.615839	-1.6238	0.0018	36.1795	58.7499
A_23_P101013	CAGATCAGCAATGAGGGTGAGGACAAAATCTTCTTAATCAACAAGCTTCACTCCATCTAC	chr1:43352339-43352398	TMC6	NM_007267	Transmembrane channel-like 6	cellular component|endoplasmic reticulum|IEA|GO:0005783|GOA|na//cellular component|endoplasmic reticulum membrane|IEA|GO:0005789|GOA|na//cellular component|integral to membrane|IEA|GO:0016021|GOA|na//cellular component|membrane|IEA|GO:0016020|GOA|na		0.6405	-1.5612	3.0632e-17	197.782	309.619		3		0.6699	-1.4927	0.0066	200.864	299.837		0.596232	-1.6772	0.0006	201.977	338.756		0.6563	-1.5237	0.0043	190.505	290.265		0.495123	-2.0197	6.3867e-06	144.805	292.462
A_24_P158089	ACTAAGGAAAATAATATTATTTAAACTCGCTCCTAGTGTTTCTTTGTGGTCTGTGTCACC	chr7:100781555-100781614	SERPINE1	NM_001165413	Serpin peptidase inhibitor, clade E (nexin, plasminogen activator inhibitor type 1), member 1	molecular function|peptidase inhibitor activity|IEA|GO:0030414|GOA|na//molecular function|protease binding|IPI|GO:0002020|GOA|ARRAY(0x2f4fe48)//molecular function|protein binding|IPI|GO:0005515|GOA|ARRAY(0x2f19540)//molecular function|serine-type endopeptidase activity|IEA|GO:0004252|GOA|na//molecular function|serine-type endopeptidase inhibitor activity|EXP|GO:0004867|GOA|ARRAY(0x2ee87b0)//molec…		0.6757	-1.4799	4.9399e-14	370.384	547.64		3		0.6298	-1.5879	4.3709e-05	355.084	563.843		0.22302	-4.4839	3.8177e-40	127.962	574.235		0.7355	-1.3596	0.0066	396.647	539.436		0.666089	-1.5013	0.0003	359.421	539.643
A_32_P214503	GTTGCCAAGGAGCTTTGTTTATAGAAAGAAGCTTGGTCCCCTCAGTTCTATGCTGTTGTG	chrX:24568271-24568330	PDK3	NM_001142386	Pyruvate dehydrogenase kinase, isozyme 3	molecular function|ATP binding|IDA|GO:0005524|GOA|15861126//molecular function|nucleotide binding|IEA|GO:0000166|GOA|na//molecular function|protein binding|IPI|GO:0005515|GOA|15861126//molecular function|protein kinase activity|IDA|GO:0004672|GOA|15861126//molecular function|pyruvate dehydrogenase (acetyl-transferring) kinase activity|IEA|GO:0004740|GOA|na//molecular function|transferase activity…		0.6779	-1.4752	8.2109e-07	844.723	1240.25		3		0.3268	-3.0603	1.6052e-10	382.481	1170.51		0.64433	-1.552	0.0028	867.156	1345.81		0.6141	-1.6284	0.001	686.348	1117.67		0.77997	-1.2821	0.0828	980.666	1257.27
A_23_P98085	ACAGCAACAATGACTTAACCATATAAATGTGGAGGCTATCAACAAAGAATGGGCTTGAAA	chr10:89726025-89726084	PTENP1	NR_023917	phosphatase and tensin homolog pseudogene 1	0		0.6795	-1.4716	7.5843e-05	30.1492	43.9576		3		0.3167	-3.158	2.8658e-24	13.1847	42.0969		0.554447	-1.8036	1.8569e-07	25.0463	45.1218		0.6886	-1.4522	0.001	30.518	44.3345		0.821828	-1.2168	0.0828	34.8832	42.4165
A_23_P163251	CCGGAGGTGGTTACAGCTTATCACGGCCTAAAATATTCATAATGGTTGGTGTCTTTTGAA	chr15:69696226-69696285	PAQR5	NM_017705	Progestin and adipoQ receptor family member V	molecular function|receptor activity|IEA|GO:0004872|GOA|na//molecular function|steroid binding|IEA|GO:0005496|GOA|na//biological process|cell differentiation|IEA|GO:0030154|GOA|na//biological process|multicellular organismal development|IEA|GO:0007275|GOA|na//biological process|oogenesis|IEA|GO:0048477|GOA|na//cellular component|integral to membrane|IEA|GO:0016021|GOA|na//cellular component|membr…		0.7085	-1.4115	7.0963e-06	409.495	577.728		3		0.5357	-1.8666	4.4501e-05	317.766	593.139		0.654707	-1.5274	0.0039	411.574	628.635		0.8136	-1.2291	0.1486	458.021	562.966		0.662691	-1.509	0.0049	358.89	541.582
A_32_P214011	GCCAACCTGCCTAAGGGGGGTATGAAAGATGTGTATCTTTCCAAACTTTTAAAACAACGT	chr3:55502052-55502111	WNT5A	NM_003392	Wingless-type MMTV integration site family, member 5A	molecular function|receptor binding|TAS|GO:0005102|GOA|ARRAY(0x2e71370)//molecular function|signal transducer activity|IEA|GO:0004871|GOA|na//biological process|JNK cascade|IEA|GO:0007254|GOA|na//biological process|Wnt receptor signaling pathway, calcium modulating pathway|IEA|GO:0007223|GOA|na//biological process|anatomical structure morphogenesis|TAS|GO:0009653|GOA|9054360//biological process|c…		1.5041	1.5041	8.5622e-07	62.5866	40.9474		3		1.6181	1.6181	0.0047	69.5526	42.9845		4.07	4.0705	6.8808e-13	201.221	49.4346		1.6299	1.6299	0.0027	66.5181	40.8107		1.3238	1.3238	0.0642	51.6892	39.0469
A_23_P36531	GCTGATTGGGGAAATAATTTTCAACACTATCCTGAATTATGTGCCTGTCTAGATAAGCAG	chr12:71526515-71526574	TSPAN8	NM_004616	Tetraspanin 8	molecular function|signal transducer activity|TAS|GO:0004871|GOA|2395876//biological process|negative regulation of blood coagulation|IEA|GO:0030195|GOA|na//biological process|protein amino acid glycosylation|TAS|GO:0006486|GOA|2395876//cellular component|integral to membrane|IEA|GO:0016021|GOA|na//cellular component|lysosome|TAS|GO:0005764|GOA|8661157//cellular component|membrane|IEA|GO:0016020|…		1.5645	1.5645	7.9716e-31	24187.6	15475		3		1.6024	1.6024	0.0014	22453.2	14012.6		1.52114	1.5211	0.0042	25071.2	16482.3		1.2529	1.2529	0.1146	17933.2	14312.8		1.57183	1.5718	0.0021	25038.4	15930
A_32_P147484	TTGCTAAGTTGCTCTTATTGTGTAGAACTTTCCCATTTTAATGGTGACTCATACTACCAT	chr4:121950579-121950638	0	0	0	0		1.5784	1.5784	2.6083e-05	49.1013	31.179		3		4.0524	4.0524	1.0429e-11	111.932	27.6215		2.93083	2.931	2.1436e-09	133.336	45.4919		1.4303	1.4303	0.0395	43.3866	30.3346		1.71174	1.7118	0.0006	54.816	32.0233
A_23_P144847	ACAAAATTCGCAGGGATATAAAACCAGACTCTCTCTGTTTACCTCGTCAGAGACCACCCA	chr5:21752112-21752171	CDH12	NM_004061	Cadherin 12, type 2 (N-cadherin 2)	molecular function|calcium ion binding|IEA|GO:0005509|GOA|na//molecular function|protein binding|IEA|GO:0005515|GOA|na//biological process|cell-cell adhesion|NAS|GO:0016337|GOA|na//biological process|homophilic cell adhesion|NAS|GO:0007156|GOA|na//cellular component|integral to membrane|NAS|GO:0016021|GOA|na//cellular component|plasma membrane|EXP|GO:0005886|GOA|ARRAY(0x14a6040)		1.5785	1.5785	6.5136e-09	557.682	350.692		3		1.3794	1.3794	0.0263	495.702	359.369		2.37079	2.3707	1.0152e-07	959.748	404.841		1.6373	1.6373	0.0009	554.771	338.83		1.75932	1.7593	0.0002	622.574	353.877
A_23_P218584	GTGCAAAAGCCCTGGAACGCAATTAAATACACTAGTAAGGAGTTCATTTTATGAAGATAT	chr2:60686436-60686495	BCL11A	NM_022893	B-cell CLL/lymphoma 11A (zinc finger protein)	molecular function|metal ion binding|IEA|GO:0046872|GOA|na//molecular function|nucleic acid binding|IEA|GO:0003676|GOA|na//molecular function|transcription corepressor activity|IEA|GO:0003714|GOA|na//molecular function|zinc ion binding|IEA|GO:0008270|GOA|na//biological process|B cell differentiation|IEA|GO:0030183|GOA|na//biological process|T cell differentiation|IEA|GO:0030217|GOA|na//biological…		1.5915	1.5915	9.8246e-20	91.9605	57.8166		3		1.5219	1.5219	0.0089	88.6805	58.2702		2.00321	2.0033	1.7334e-05	128.492	64.1411		1.571	1.571	0.0038	88.1143	56.089		1.67673	1.6769	0.0007	99.0868	59.0907
A_24_P764690	AAAGATAAGACACTCTCTTCTCATTCCAGTAAGAGCCACATGCAAGGCAAGAATCAGAGT	chr16:31804001-31804664	0	CR611323	0	0		1.675	1.675	1.3274e-05	48.4756	28.4442		3		1.8779	1.8779	0.001	49.7918	26.5141		1.78763	1.7878	0.0008	59.1628	33.0929		1.2824	1.2824	0.1412	41.1075	32.0543		1.55255	1.5526	0.0048	47.1594	30.3743
A_23_P22682	ACAGTGACTGATGTTGGTTGTAATGGTTGGGTTTAGGATGAACCATTTTAAGGATGCCAA	chrX:100809416-100809475	ARMCX1	NM_016608	Armadillo repeat containing, X-linked 4	cellular component|integral to membrane|IEA|GO:0016021|GOA|na//cellular component|membrane|IEA|GO:0016020|GOA|na		1.6908	1.6908	3.0958e-11	58.2561	34.3404		3		1.93	1.93	0.0007	56.9785	29.5229		1.55885	1.5589	0.0103	61.3333	39.3444		1.653	1.653	0.0033	56.4566	34.154		2.35294	2.3528	2.8962e-07	83.6688	35.5614
A_32_P30345	CCTCTGCATTGTTTAAAGGACAACTACAAATCATGCTGGATAAGAGTACTCATTCAATCT	chr11:82684486-82684545	0	0	0	0		1.6946	1.6946	4.1126e-12	714.509	419.769		3		2.159	2.159	1.145e-06	815.883	377.902		1.77305	1.7731	0.0001	788.807	444.881		1.3058	1.3058	0.0634	469.685	359.692		1.62232	1.6222	0.0011	640.21	394.657
A_23_P10025	ACATCACCATGTAGAAGAATGGGCGTACAGTATATACCGTGACATCCTGAACCCTGGATA	chr12:44902437-44902496	NELL2	NM_006159	NEL-like 2 (chicken)	molecular function|calcium ion binding|NAS|GO:0005509|GOA|na//molecular function|protein binding|IPI|GO:0005515|GOA|16713569//molecular function|structural molecule activity|NAS|GO:0005198|GOA|na//biological process|cell adhesion|NAS|GO:0007155|GOA|na//biological process|regulation of growth|IEA|GO:0040008|GOA|na//cellular component|extracellular region|NAS|GO:0005576|GOA|na		1.742	1.742	5.9107e-05	11157.4	5972.33		3		3.87	3.87	6.9609e-13	20106.3	5195.38		2.45339	2.4532	4.1229e-08	16317.5	6651.43		1.4422	1.4422	0.0117	8030.8	5568.25		1.60154	1.6015	0.0014	9123.97	5697.3
A_32_P41396	GGAAACCTAGCTAAGTCTTAAACACTTTTCCAGTAGCAAGTATAATATATGTTGTTGAGG	chrX:137713967-137714026	FGF13	NM_033642	Fibroblast growth factor 13	molecular function|growth factor activity|IEA|GO:0008083|GOA|na//molecular function|protein binding|IPI|GO:0005515|GOA|12244047//molecular function|protein kinase activator activity|IGI|GO:0030295|GOA|12244047//biological process|MAPKKK cascade|IDA|GO:0000165|GOA|12244047//biological process|cell-cell signaling|TAS|GO:0007267|GOA|8790420//biological process|nervous system development|TAS|GO:00073…		1.7457	1.7457	2.1269e-17	70.29	40.2871		3		1.8436	1.8436	0.0005	70.1268	38.0378		1.59464	1.5947	0.0046	71.4626	44.8124		1.8226	1.8226	0.0003	69.2806	38.011		1.50489	1.5049	0.0079	54.7244	36.3645
A_23_P61317	CAAAGAAATACATCCTTGGTTTACACTCAAAAGTCAAATTAAATTCTTTCCCAATGCCCC	chr2:69172412-69172471	GKN2	NM_182536	Gastrokine 2	cellular component|extracellular region|IEA|GO:0005576|GOA|na		1.7681	1.7681	5.0637e-13	50.7314	28.7336		3		1.8116	1.8116	0.0008	58.1536	32.1008		1.50399	1.504	0.0209	44.1776	29.373		1.7054	1.7054	0.0017	48.5481	28.4669		1.82448	1.8246	0.0002	52.9147	29.0003
A_24_P294233	TGCTTGGGCTGTTTGCTGTTGGCTGGTAATAATATATTTGATTTAAATGCTGTTGACTGT	chr2:191829778-191829832	GLS	AF327434	Glutaminase	molecular function|glutaminase activity|EXP|GO:0004359|GOA|11015561//molecular function|glutaminase activity|NAS|GO:0004359|GOA|ARRAY(0x14abd70)//molecular function|hydrolase activity|IEA|GO:0016787|GOA|na//biological process|glutamine catabolic process|NAS|GO:0006543|GOA|10719215//cellular component|mitochondrial matrix|EXP|GO:0005759|GOA|11015561//cellular component|mitochondrion|NAS|GO:0005739…		1.7816	1.7816	0	3089.13	1734.12		3		1.8167	1.8167	8.2175e-05	2988.11	1644.76		1.77778	1.7777	0.0001	3263.81	1836.01		1.3864	1.3864	0.0238	2337.26	1685.85		1.75162	1.7515	0.0002	3015.45	1721.6
A_32_P201579	TTAAGGTCATCAGCAGTGCATCAGTATAAATGCAACTATCCTTTTACCTGGTTGATTTTA	chr6:56406526-56406585	0	BC020911	Homo sapiens, clone IMAGE:4732650, mRNA	0		1.805	1.805	1.569e-06	186.06	97.7643		3		2.1719	2.1719	1.6391e-06	214.543	98.7833		2.33318	2.3332	2.2179e-07	248.855	106.657		1.3141	1.3141	0.0648	123.911	94.2962		1.71851	1.7185	0.0003	156.932	91.3208
A_32_P108254	TCGTGCGTTGCCTTGCTCCGTTTTTCCCAAAAAGCACTGGCTTCATCAAGGCCACCGACG	chr17:66533368-66533427	FAM20A	NR_027751	family with sequence similarity 20, member A	cellular component|extracellular region|IEA|GO:0005576|GOA|na		1.831	1.831	3.0024e-09	156.082	83.0016		3		6.6041	6.6041	6.241e-17	607.723	92.0224		2.09293	2.093	4.2616e-06	186.885	89.2918		1.4997	1.4997	0.008	110.917	73.9618		1.98768	1.9876	1.0662e-05	170.443	85.7512
A_32_P214565	CTTTTGATCTTTTCTTACTATATACAATCAGTCTGCAGAGACTGTTATGTGTCTGTTTGC	chr8:91969360-91969419	NECAB1	NM_022351	N-terminal EF-hand calcium binding protein 1	molecular function|calcium ion binding|IEA|GO:0005509|GOA|na//molecular function|oxidoreductase activity|IEA|GO:0016491|GOA|na//biological process|antibiotic biosynthetic process|IEA|GO:0017000|GOA|na//cellular component|cytoplasm|IEA|GO:0005737|GOA|na		1.8699	1.8699	1.7001e-10	80.4416	42.7293		3		1.9457	1.9457	9.4457e-05	82.4729	42.3865		1.55958	1.5597	0.0069	67.4551	43.2497		1.6242	1.6242	0.003	62.5412	38.5066		2.14777	2.1479	2.051e-06	91.3968	42.5517
A_24_P935839	GTGTGGAAGACTAAAGCTTTCATTCTAACATTCAGACATAGCAATCCAAACCCTTGTTCC	chr6:102517296-102517355	GRIK2	NM_175768	Glutamate receptor, ionotropic, kainate 2	molecular function|PDZ domain binding|IEA|GO:0030165|GOA|na//molecular function|extracellular-glutamate-gated ion channel activity|IEA|GO:0005234|GOA|na//molecular function|ion channel activity|IEA|GO:0005216|GOA|na//molecular function|kainate selective glutamate receptor activity|IDA|GO:0015277|GOA|15537878//molecular function|protein binding|IEA|GO:0005515|GOA|na//molecular function|protein hom…		1.8786	1.8786	2.8725e-08	149.867	78.8776		3		2.11	2.11	4.0617e-06	165.17	78.2798		2.65463	2.6546	8.6e-09	238.972	90.0214		1.6932	1.6932	0.0006	134.564	79.4754		1.31148	1.3114	0.0634	92.4855	70.5233
A_32_P223464	ACGAATGAAAATCCTAGACCTCTCTCTTTCCAGTCAGAACTTACTGCTTCTGCATCTGCA	chr2:197672215-197672274	C2orf66	NM_213608	Chromosome 2 open reading frame 66	cellular component|extracellular region|IEA|GO:0005576|GOA|na		1.9075	1.9075	4.0741e-09	114.72	59.9879		3		3.1496	3.1496	5.3053e-10	149.697	47.5288		1.71468	1.7146	0.0007	106.027	61.8386		1.5002	1.5002	0.0112	69.6478	46.4242		2.12269	2.1228	2.3444e-06	123.413	58.1373
A_23_P349566	TGTTGTTGTTTTAGATGGGCTCATTACATAACGAGTTAATTGTCACTAGTAGGAGACTGT	chr2:56612805-56612864	CCDC85A	NM_001080433	Coiled-coil domain containing 85A	0		1.9112	1.9112	0.0004	1087.62	511.101		3		3.1446	3.1446	8.1752e-11	1618.76	514.775		4.38789	4.3881	5.1753e-14	2619.71	597.003		1.7701	1.7701	0.0002	891.78	503.798		1.46156	1.4616	0.0092	752.313	514.73
A_23_P110122	AGGCAGAAATAATTAGGCTAGGGCTCTTAGTTTTCATTCCTATTGCCCAAGTATTGTCAA	chr4:78087695-78087754	CCNG2	NM_004354	Cyclin G2	biological process|cell cycle|IEA|GO:0007049|GOA|na//biological process|cell cycle checkpoint|TAS|GO:0000075|GOA|8626390//biological process|cell division|IEA|GO:0051301|GOA|na//biological process|mitosis|IEA|GO:0007067|GOA|na//cellular component|cytoplasm|IEA|GO:0005737|GOA|na		1.9454	1.9454	4.8834e-16	1722.84	883.836		3		2.0528	2.0528	4.0349e-06	1789.9	871.941		2.46184	2.4619	3.7748e-08	2438.6	990.524		1.3204	1.3204	0.0531	1128.72	854.847		1.84843	1.8485	5.4107e-05	1655.77	895.73
A_32_P515920	TCACCCTTAAAGTGTATGTGTCTCTTATAAGCTGCCTCCGATCTTTCATGGTATGAGGTG	chr17:10698274-10698333	LOC400573	BC063383	Hypothetical gene supported by BC015790; BC041634	0		1.9592	1.9592	3.1217e-09	36.4749	18.4555		3		1.7349	1.7349	0.0191	30.0159	17.3011		2.34302	2.3427	1.5908e-05	48.883	20.8657		1.7748	1.7748	0.0048	30.5259	17.1997		4.15282	4.1525	4.8143e-13	91.3327	21.9947
A_32_P2452	GTACATTTTTGTTACTTTGGCTGTGCCCGTTAGAATTTATCTTCCATAAAGTATTTCTCC	chr12:29653863-29653922	TMTC1	NM_175861	Transmembrane and tetratricopeptide repeat containing 1	molecular function|binding|IEA|GO:0005488|GOA|na//cellular component|integral to membrane|IEA|GO:0016021|GOA|na//cellular component|membrane|IEA|GO:0016020|GOA|na		1.97	1.97	3.823e-12	6504.34	3278.54		3		2.3575	2.3575	1.1522e-07	6942.21	2944.74		1.68492	1.6849	0.0005	6080.34	3608.7		1.3529	1.3529	0.036	4178.15	3088.4		1.97746	1.9775	1.0285e-05	6490.45	3282.18
A_23_P90021	AACCGTACAAATGTAACCAGTGTTTTCGTGAGTTCCGCACTCAGTCAATCTTCACAAGGC	chr19:7083247-7083306	ZNF557	NM_024341	Zinc finger protein 557	molecular function|DNA binding|IEA|GO:0003677|GOA|na//molecular function|metal ion binding|IEA|GO:0046872|GOA|na//molecular function|zinc ion binding|IEA|GO:0008270|GOA|na//biological process|regulation of transcription, DNA-dependent|IEA|GO:0006355|GOA|na//cellular component|intracellular|IEA|GO:0005622|GOA|na//cellular component|nucleus|IEA|GO:0005634|GOA|na		1.9742	1.9742	4.4556e-24	657.107	329.204		3		1.9265	1.9265	2.0688e-05	583.618	302.938		2.19877	2.1986	7.1783e-07	799.474	363.632		1.3538	1.3538	0.0361	365.916	270.282		1.83217	1.8322	6.7503e-05	588.229	321.043
A_23_P351295	TGCTAATCCAGTGGGAGATGTTTGAGAGAGTTTTGTTCAACATCACAGTGAGAGTGCCTA	chr6:114376886-114376945	HS3ST5	NM_153612	Heparan sulfate (glucosamine) 3-O-sulfotransferase 5	molecular function|3'-phosphoadenosine 5'-phosphosulfate binding|NAS|GO:0050656|GOA|12138164//molecular function|[heparan sulfate]-glucosamine 3-sulfotransferase 1 activity|IDA|GO:0008467|GOA|12138164//molecular function|protein binding|IPI|GO:0005515|GOA|12138164//molecular function|sulfotransferase activity|IEA|GO:0008146|GOA|na//molecular function|transferase activity|IEA|GO:0016740|GOA|na//bi…		2.1111	2.1111	2.8215e-31	630.75	297.077		3		1.9662	1.9662	1.247e-05	540.727	275.009		2.07383	2.0739	3.1923e-06	667.692	321.947		1.4304	1.4304	0.0139	369.82	258.542		2.32396	2.3238	1.6873e-07	683.831	294.275
A_32_P110372	TGGAGGGGAGGATTTTGAGGACACTTGTGGAGAGCTCGAATTCCAGAATGATGAAATTGT	chr2:40655613-40655672	SLC8A1	NM_021097	Solute carrier family 8 (sodium/calcium exchanger), member 1	molecular function|antiporter activity|IEA|GO:0015297|GOA|na//molecular function|calcium ion transmembrane transporter activity|TAS|GO:0015085|GOA|1374913//molecular function|calcium:sodium antiporter activity|IEA|GO:0005432|GOA|na//molecular function|calmodulin binding|IEA|GO:0005516|GOA|na//molecular function|heat shock protein binding|IEA|GO:0031072|GOA|na//molecular function|sodium ion transm…		2.3991	2.3991	4.7805e-30	53.507	22.1175		3		2.6415	2.6415	2.229e-06	58.5012	22.1466		2.31535	2.3153	4.2596e-05	47.0445	20.3193		1.3547	1.3547	0.1087	32.3883	23.9086		2.3015	2.3015	9.4275e-07	54.9754	23.8867
A_32_P20300	TTCAATTTTTAGACATGAGGTTTTGAGGTGTTTGACTGTATCTAATTTCCTAAAGGCTCT	chr6:86374787-86374846	0	0	0	0		2.4469	2.4469	8.6096e-17	51.349	21.0708		3		2.0271	2.0271	0.0018	42.9306	21.1784		2.75406	2.7537	9.976e-07	60.7719	22.069		1.5804	1.5804	0.0376	29.4589	18.6405		2.52143	2.5216	2.638e-07	50.3447	19.9651
A_23_P379649	CTGGTGGGGACTTTTGAGTCTTGAGGGGATAGCGGAAAAAGCTGAGCTCATAGGTGCCCA	chr15:40380450-40380509	BMF	NM_033503	Bcl2 modifying factor	molecular function|protein binding|IPI|GO:0005515|GOA|11546872//molecular function|protein binding|ISS|GO:0005515|GOA|11546872//biological process|apoptosis|ISS|GO:0006915|GOA|11546872//biological process|regulation of apoptosis|IEA|GO:0042981|GOA|na//cellular component|cytoplasm|IEA|GO:0005737|GOA|na//cellular component|cytosol|EXP|GO:0005829|GOA|12591950//cellular component|myosin complex|ISS|G…		2.5623	2.5623	2.3872e-09	16.5509	6.2775		3		3.9156	3.9156	2.3461e-05	29.0271	7.4132		2.50689	2.5069	0.0151	16.5704	6.6099		3.1922	3.1922	0.0024	15.5548	4.8727		2.38493	2.3848	0.0002	17.5275	7.3498
A_24_P394940	TGAAGTAAAAGAGTATGTGTCTGAAAGGGTGAAGGAGCACCATCAATCTCTGGACCCCAA	chr10:135346267-135346326	CYP2E1	NM_000773	Cytochrome P450, family 2, subfamily E, polypeptide 1	molecular function|electron carrier activity|IEA|GO:0009055|GOA|na//molecular function|enzyme binding|IPI|GO:0019899|GOA|15680923//molecular function|heme binding|IDA|GO:0020037|GOA|18818195//molecular function|metal ion binding|IEA|GO:0046872|GOA|na//molecular function|monooxygenase activity|IDA|GO:0004497|GOA|19651758//molecular function|oxidoreductase activity|IDA|GO:0016491|GOA|ARRAY(0xcd3de8…		2.8857	2.8857	2.0492e-12	32.2273	10.8399		3		1.9407	1.9407	0.3405	9.7714	5.0351		3.66569	3.6653	2.7336e-07	45.4339	12.3958		2.3779	2.3779	0.0045	21.6939	9.1233		2.68673	2.6866	1.8554e-06	29.5541	11.0006
A_32_P864116	TAACTTGAGATTTTCCCAGGGTTTATATACTCGTTAGAGTTGGAAACATGAAAATGGCAA	chr15:94517044-94517103	0	BC021741	0	0		3.9155	3.9155	2.1776e-29	34.1822	8.6597		3		3.7275	3.7275	0.0001	31.858	8.5467		1.32961	1.3296	0.7971	4.8714	3.6638		4.4771	4.4771	1.244e-07	37.1156	8.2901		3.67242	3.6723	8.319e-09	33.5731	9.1423
A_24_P93573	AATAGTAAATCAACCTCCAAACCCTAAGAAAAGAGGCTTCTAAGAAAAGGTTCTCTTATG	chr2:40486796-40486855	0	AF264622	Uncharacterized gastric protein ZA32P	0		3.9438	3.9438	8.146e-21	62.2754	15.4054		3		5.4777	5.4777	8.1005e-11	69.6849	12.7216		3.31455	3.315	2.8178e-08	66.4788	20.0538		2.0935	2.0935	0.0201	20.2343	9.6654		3.76932	3.7693	1.1243e-10	50.6625	13.4408
A_23_P433586	AATGGCTGAAGAAACACAGCATGCATTTAGCATGAGTTCTGCACATACAGATGGTGTCCT	chrX:114143855-114143914	HTR2C	NM_000868	5-hydroxytryptamine (serotonin) receptor 2C	molecular function|G-protein coupled receptor activity|IEA|GO:0004930|GOA|na//molecular function|protein binding|IPI|GO:0005515|GOA|16319069//molecular function|receptor activity|IEA|GO:0004872|GOA|na//molecular function|serotonin binding|IDA|GO:0051378|GOA|7582481//molecular function|serotonin receptor activity|IDA|GO:0004993|GOA|7582481//biological process|G-protein coupled receptor protein sig…		9.0846	9.0846	1.0681e-14	20.7982	2.4388		3		3.8527	3.8527	0.0311	13.9793	3.6284		8.05802	8.0606	8.0813e-10	40.8376	5.0663		6.8501	6.8501	3.2579e-05	19.3615	2.8264		10.846	10.8406	7.818e-11	22.2349	2.0511
A_23_P215009	ACAGATTAACTGCCTAACAGCTGTCTTAATATCTGGCCCTTTTCATCAGGATGGTGCTGT	chr6:24806539-24806598	FAM65B	NM_014722	family with sequence similarity 65, member B			8.3427	8.3427	2.0265e-07	29	4		2		9.0707	9.0707	2.5812e-07	30.5555	3.3686		9.90099	9.9058	5.7559e-13	51.8521	5.2345		1.1374	1.1374	0.8936	3.6082	3.1723		0.395335	-2.5295	0.2498	1.5306	3.8717
